# Supplementary material for: The CLE53–SUNN genetic pathway negatively regulates arbuscular mycorrhiza root colonization in Medicago truncatula
Source: J Exp Bot. 2020 Apr 20;71(16):4972–84. doi: 10.1093/jxb/eraa193 (PMC7410177; doi:10.1093/jxb/eraa193)
Supplement: eraa193_suppl_Supplementary_Tables [file eraa193_suppl_supplementary_tables.xlsx]

## Sheet: Table_S1
Table S1. Primers used in the present study.
Name	Purpose	Gene ID		Forward	Reverse
CLE12	qPCR	Medtr4g079630.1		CAACGTCTCTTGCATGAGTTAATGG	ACCTGGTGAAAGCCTATCTCCTG
CLE13	qPCR	Medtr4g079610.1		CCGAAGCCTTCTACAGAAACTACG	TCTTGGTGGTGATCTTCCATTATGC
CLE29	qPCR	Medtr2g015445.1		GGTGTTGAGCATGTTATGCG	CTAAGTCGACTCGTTCTACGTGG
CLE31	qPCR	Medtr2g078130.1		AGTGAGCTACTTTTACGTGACATGA	CCCAGCAGGTGCAACTCT
CLE32	qPCR	Medtr2g078140.1		CCATTAGTTATGAGTTCTGAGGGTAGAAC	GTTACCAAGCATTGACCTCTTGTG
CLE33	qPCR	Medtr2g078160.1		TGATGCTCGTCCTCTTCCTT	TCCCAACAATTGCTTCCTTC
CLE34	qPCR	Medtr2g091120.1		GATCCCAGCCAAGTCTTGTT	GTCAGGCCCTTGAGGACTAA
CLE35	qPCR	Medtr2g091125.1		CACTCACGAGGATGCAAATCAA	ACTTGTTTTGTGGACCTGCATG
CLE42	qPCR	Medtr4g087850.1		ACGACATCTGAACCCAACAATG	GTCACGTTTTCCACCTTCTTCT
CLE43	qPCR	MT4Noble_057129.1		AAAGTACCGGTTTCTTGTTGCA	TCAAAAGGAAGAAGCTTGGCAA
CLE53	qPCR	Medtr8g463700.1		AGTGAGGTCAGAGGCAAGAC	CCGCAGCCACTCACTATTTC
PSI	qPCR	Medtr4g027390.1		ATCGATGCAGTGTTTCCGGT	GTAAAGCCGCAACCGTGTTT
MtPT4	qPCR	Medtr1g028600.1		CGCGCAATGATGATTCTGGC	GAGCCCTGTCATTTGGTGTTG
UBQ	qPCR	Medtr3g091400.1		GCAGATAGACACGCTGGGA	AACTCTTGGGCAGGCAATAA
CLE53_genotyping	Genotyping	Medtr8g463700.1		GACCCAATTGATTAGCACTATTG	GAAGCATTAGAAACCACAAATG
Tnt1-F2	Genotyping	x		TCTTGTTAATTACCGTATCTCGGTGCTACA

## Sheet: Table_S2
Table S2. Nutrient solutions
Full nutrition (FN)				Fahraeus medium with N
Chemical	ml/L			Chemical	ml/L
Ca(NO3)2	0.5			MgSO4	0.5
NH4NO3	0.5			KH2PO4	1.5
KH2PO4/K2HPO4 pH 5.8	0.6			Na2HPO4	1.5
MgSO4	0.2			Fe-EDTA	20 ul
K2SO4	0.8			CaCl2	1
CaCl2	0.3			Micronutrients	160 ul
Micronutrients	80 ul			NH4NO3	1
## Adjust pH to 5.8 using HCL or NaOH (not KOH)				## Adjust pH to 6.5 using HCL or NaOH (not KOH)
				## 2% phytagel for plates
Low N (10xN)
Chemical	ml/L
Ca(NO3)2	0.05
NH4NO3	0.05
KH2PO4/K2HPO4 pH 5.8	0.6
MgSO4	0.2
K2SO4	0.8
CaCl2	0.75
Micronutrients	80 ul
## Adjust pH to 5.8 using HCL or NaOH (not KOH)
Low P (100xP)
Chemical	ml/L
Ca(NO3)2	0.2
KNO3	0.6
NH4NO3	0.5
KH2PO4/K2HPO4 pH 5.8	0.006
MgSO4	0.2
K2SO4	0.8
CaCl2	0.6
Micronutrients	80 ul
## Adjust pH to 5.8 using HCL or NaOH (not KOH)
Stock solutions
Chemical	Stock conc. (M)
KNO3	1 M
Ca(NO3)2	1 M
NH4NO3	1 M
Phosphate buffer (KH2PO4/K2HPO4)	1 M
MgSO4 · 7 H2O	1 M
K2SO4	0.5 M
CaCl2 · 2 H2O	1 M
Phosphate buffer
KH2PO4	1 M
K2HPO4	1 M
Important notes before starting: The phosphate buffer is made by mixing the individual buffers at 1mM until the pH reaches 5.8
Preparation of the phosphate buffer is based on mixing the two sub-solutions to reach the desired pH. Here, the theoretical mix should be 85 ml K2HPO4 and 915 ml KH2PO4, but most likely this needs to be fine-tuned using a pH meter.
Micronutrient solution (12,500x)
Chemical	Stock conc. (mM)
H3BO3	150
MnSO4· H2O	39
ZnSO4 · 7 H2O	2.5
CuSO4 · 5 H2O	1.5
NiSO4 · 6 H2O	2
MoNa2O4 · 2 H2O	0.7
CoCl2 · 6 H2O	0.1
NaFe-EDTA · 3H2O	250

## Sheet: Table_S3
Table S3. Plasmids and constructs used for GoldenGate cloning
Plasmids
Name	Description	Level	Vector backbone	Module sequence	Full sequence
35S promotor	Pro-CaMV35SLong_5U-TMV	0	pICH51266	GGAGGAATTCCAATCCCACAAAAATCTGAGCTTAACAGCACAGTTGCTCCTCTCAGAGCAGAATCGGGTATTCAACACCCTCATATCAACTACTACGTTGTGTATAACGGTCCACATGCCGGTATATACGATGACTGGGGTTGTACAAAGGCGGCAACAAACGGCGTTCCCGGAGTTGCACACAAGAAATTTGCCACTATTACAGAGGCAAGAGCAGCAGCTGACGCGTACACAACAAGTCAGCAAACAGACAGGTTGAACTTCATCCCCAAAGGAGAAGCTCAACTCAAGCCCAAGAGCTTTGCTAAGGCCCTAACAAGCCCACCAAAGCAAAAAGCCCACTGGCTCACGCTAGGAACCAAAAGGCCCAGCAGTGATCCAGCCCCAAAAGAGATCTCC…	AATGTGAGACCACGAAGTGGCTCTTCAGTGGACGAAAGGGCCTCGTGATACGCCTATTTTTATAGGTTAATGTCATGATAATAATGGTTTCTTAGACGTCAGGTGGCACTTTTCGGGGAAATGTGCGCGGAACCCCTATTTGTTTATTTTTCTAAATACATTCAAATATGTATCCGCTCATGAGACAATAACCCTGATAAATGCTTCAATAATATTGAAAAAGGAAGAGTATGCGCTCACGCAACTGGTCCAGAACCTTGACCGAACGCAGCGGTGGTAACGGCGCAGTGGCGGTTTTCATGGCTTGTTATGACTGTTTTTTTGGGGTACAGTCTATGCCTCGGGCATCCAAGCAGCAAGCGCGTTACGCCGTGGGTCGATGTTTGATGTTATGGAGCA…
CLE53	CLE53 coding sequence	0	pUC	AATGGCTACTTCCACGAATTCAAGAGAGTTTCTTATCTTCATTTGTGTTCTAACATTGCTTGTAGTGAGGTCAGAGGCAAGACTTGTGCCTATGTTGTTCTCAACAAAGGAAAAAGTGATGAATAGCAAATTTGGGTTACGTGAAGTAATTAATGATGTAAGAAATAGTGAGTGGCTGCGGAAGAGGGCATTGCTAGGTGGAAAGCCAGAGAGAGTGTCCCCTGGAGGGCCAGATGCTCAACATCACTAGGCTT	AGGCTAGGTGGAGGCTCAGTGATGATAAGTCTGCGATGGTGGATGCATGTGTCATGGTCATAGCTGTTTCCTGTGTGAAATTGTTATCCGCTCAGAGGGCACAATCCTATTCCGCGCTATCCGACAATCTCCAAGACATTAGGTGGAGTTCAGTTCGGCGTATGGCATATGTCGCTGGAAAGAACATGTGAGCAAAAGGCCAGCAAAAGGCCAGGAACCGTAAAAAGGCCGCGTTGCTGGCGTTTTTCCATAGGCTCCGCCCCCCTGACGAGCATCACAAAAATCGACGCTCAAGTCAGAGGTGGCGAAACCCGACAGGACTATAAAGATACCAGGCGTTTCCCCCTGGAAGCTCCCTCGTGCGCTCTCCTGTTCCGACCCTGCCGCTTACCGGATACC…
CLE53ΔPro4,7	CLE53 coding sequence with mutated prolines	0	pUC	AATGGCTACTTCCACGAATTCAAGAGAGTTTCTTATCTTCATTTGTGTTCTAACATTGCTTGTAGTGAGGTCAGAGGCAAGACTTGTGCCTATGTTGTTCTCAACAAAGGAAAAAGTGATGAATAGCAAATTTGGGTTACGTGAAGTAATTAATGATGTAAGAAATAGTGAGTGGCTGCGGAAGAGGGCATTGCTAGGTGGAAAGCCAGAGAGAGTGTCCGGTGGAGGGGGAGATGCTCAACATCACTAGGCTT	AGGCTAGGTGGAGGCTCAGTGATGATAAGTCTGCGATGGTGGATGCATGTGTCATGGTCATAGCTGTTTCCTGTGTGAAATTGTTATCCGCTCAGAGGGCACAATCCTATTCCGCGCTATCCGACAATCTCCAAGACATTAGGTGGAGTTCAGTTCGGCGTATGGCATATGTCGCTGGAAAGAACATGTGAGCAAAAGGCCAGCAAAAGGCCAGGAACCGTAAAAAGGCCGCGTTGCTGGCGTTTTTCCATAGGCTCCGCCCCCCTGACGAGCATCACAAAAATCGACGCTCAAGTCAGAGGTGGCGAAACCCGACAGGACTATAAAGATACCAGGCGTTTCCCCCTGGAAGCTCCCTCGTGCGCTCTCCTGTTCCGACCCTGCCGCTTACCGGATACC…
DsRed	DsRed variant of RFP	0	pICH49477	AATGGGGTCATCCAAGAATGTTATCAAGGAGTTCATGAGGTTTAAGGTTCGCATGGAAGGAACGGTCAATGGGCACGAGTTTGAAATAGAAGGCGAAGGAGAGGGGAGGCCATACGAAGGCCACAATACCGTAAAGCTTAAGGTAACCAAGGGGGGACCTTTGCCATTTGCTTGGGATATTTTGTCACCACAATTTCAGTATGGAAGCAAGGTATATGTCAAGCACCCTGCCGACATACCAGACTATAAAAAGCTGTCATTTCCTGAAGGATTTAAATGGGAAAGGGTCATGAACTTTGAAGATGGTGGCGTCGTTACTGTAACCCAGGATTCCAGTTTGCAGGATGGCTGTTTCATCTACAAGGTCAAGTTCATTGGCGTGAACTTTCCTTCCGATGG…	GCTTTGAGACCACGAAGTGGCTCTTCAGTGGACGAAAGGGCCTCGTGATACGCCTATTTTTATAGGTTAATGTCATGATAATAATGGTTTCTTAGACGTCAGGTGGCACTTTTCGGGGAAATGTGCGCGGAACCCCTATTTGTTTATTTTTCTAAATACATTCAAATATGTATCCGCTCATGAGACAATAACCCTGATAAATGCTTCAATAATATTGAAAAAGGAAGAGTATGCGCTCACGCAACTGGTCCAGAACCTTGACCGAACGCAGCGGTGGTAACGGCGCAGTGGCGGTTTTCATGGCTTGTTATGACTGTTTTTTTGGGGTACAGTCTATGCCTCGGGCATCCAAGCAGCAAGCGCGTTACGCCGTGGGTCGATGTTTGATGTTATGGAGCA…
Terminator	3U+Ter-CaMV35S	0	pICH41414	GCTTCTCTAGCTAGAGTCGATCGACAAGCTCGAGTTTCTCCATAATAATGTGTGAGTAGTTCCCAGATAAGGGAATTAGGGTTCCTATAGGGTTTCGCTCATGTGTTGAGCATATAAGAAACCCTTAGTATGTATTTGTATTTGTAAAATACTTCTATCAATAAAATTTCTAATTCCTAAAACCAAAATCCAGTACTAAAATCCAGATCGCT	CGCTTGAGACCACGAAGTGGCTCTTCAGTGGACGAAAGGGCCTCGTGATACGCCTATTTTTATAGGTTAATGTCATGATAATAATGGTTTCTTAGACGTCAGGTGGCACTTTTCGGGGAAATGTGCGCGGAACCCCTATTTGTTTATTTTTCTAAATACATTCAAATATGTATCCGCTCATGAGACAATAACCCTGATAAATGCTTCAATAATATTGAAAAAGGAAGAGTATGCGCTCACGCAACTGGTCCAGAACCTTGACCGAACGCAGCGGTGGTAACGGCGCAGTGGCGGTTTTCATGGCTTGTTATGACTGTTTTTTTGGGGTACAGTCTATGCCTCGGGCATCCAAGCAGCAAGCGCGTTACGCCGTGGGTCGATGTTTGATGTTATGGAGCA…
Level 1 acceptor vector	Level 1 acceptor vector position 1 forward	1	pICH47732	CTCCGGATCCGAATTCGGCATTGTCTTCACAGAGTGGGGCCCACTGCATCCACCCCAGTACATTAAAAACGTCCGCAATGTGTTATTAAGTTGTCTAAGCGTCAATTTGTTTACACCACAATATATCCTGCCACCAGCCAGCCAACAGCTCCCCGACCGGCAGCTCGGCACAAAATCACCACTCGATACAGGCAGCCCATCAGTCAGATCAGGATCTCCTTTGCGACGCTCACCGGGCTGGTTGCCCTCGCCGCTGGGCTGGCGGCCGTCTATGGCCCTGCAAACGCGCCAGAAACGCCGTCGAAGCCGTGTGCGAGACACCGCGGCCGCCGGCGTTGTGGATACCTCGCGGAAAACTTGGCCCTCACTGACAGATGAGGGGCGGACGTTGACACTTGA…	GTGGGGCCCACTGCATCCACCCCAGTACATTAAAAACGTCCGCAATGTGTTATTAAGTTGTCTAAGCGTCAATTTGTTTACACCACAATATATCCTGCCACCAGCCAGCCAACAGCTCCCCGACCGGCAGCTCGGCACAAAATCACCACTCGATACAGGCAGCCCATCAGTCAGATCAGGATCTCCTTTGCGACGCTCACCGGGCTGGTTGCCCTCGCCGCTGGGCTGGCGGCCGTCTATGGCCCTGCAAACGCGCCAGAAACGCCGTCGAAGCCGTGTGCGAGACACCGCGGCCGCCGGCGTTGTGGATACCTCGCGGAAAACTTGGCCCTCACTGACAGATGAGGGGCGGACGTTGACACTTGAGGGGCCGACTCACCCGGCGCGGCGTTGACAGAT…
Level 1 acceptor vector	Level 1 acceptor vector position 2 forward	1	pICH47742	CTCCAAGCTTGAATTCTTGCTTGTCTTCACAGAGTGGGGCCCACTGCATCCACCCCAGTACATTAAAAACGTCCGCAATGTGTTATTAAGTTGTCTAAGCGTCAATTTGTTTACACCACAATATATCCTGCCACCAGCCAGCCAACAGCTCCCCGACCGGCAGCTCGGCACAAAATCACCACTCGATACAGGCAGCCCATCAGTCAGATCAGGATCTCCTTTGCGACGCTCACCGGGCTGGTTGCCCTCGCCGCTGGGCTGGCGGCCGTCTATGGCCCTGCAAACGCGCCAGAAACGCCGTCGAAGCCGTGTGCGAGACACCGCGGCCGCCGGCGTTGTGGATACCTCGCGGAAAACTTGGCCCTCACTGACAGATGAGGGGCGGACGTTGACACTTGA…	GTGGGGCCCACTGCATCCACCCCAGTACATTAAAAACGTCCGCAATGTGTTATTAAGTTGTCTAAGCGTCAATTTGTTTACACCACAATATATCCTGCCACCAGCCAGCCAACAGCTCCCCGACCGGCAGCTCGGCACAAAATCACCACTCGATACAGGCAGCCCATCAGTCAGATCAGGATCTCCTTTGCGACGCTCACCGGGCTGGTTGCCCTCGCCGCTGGGCTGGCGGCCGTCTATGGCCCTGCAAACGCGCCAGAAACGCCGTCGAAGCCGTGTGCGAGACACCGCGGCCGCCGGCGTTGTGGATACCTCGCGGAAAACTTGGCCCTCACTGACAGATGAGGGGCGGACGTTGACACTTGAGGGGCCGACTCACCCGGCGCGGCGTTGACAGAT…
End-link	End-link 2 (for assembling two level 1 parts into a level 2 acceptor)	1	pICH41744	ACTAGAGGATGCACATGTGACCGAGGGA	GGGGATCCTCTAGAGTCGACCTGCAGGCATGCAAGCTTGGCGTAATCATGGTCATAGCTGTTTCCTGTGTGAAATTGTTATCCGCTCACAATTCCACACAACATACGAGCCGGAAGCATAAAGTGTAAAGCCTGGGGTGCCTAATGAGTGAGCTAACTCACATTAATTGCGTTGCGCTCACTGCCCGCTTTCCAGTCGGGAAACCTGTCGTGCCAGCTGCATTAATGAATCGGCCAACGCGCGGGGAGAGGCGGTTTGCGTATTGGGCGCTCTTCCGCTTCCTCGCTCACTGACTCGCTGCGCTCGGTCGTTCGGCTGCGGCGAGCGGTATCAGCTCACTCAAAGGCGGTAATACGGTTATCCACAGAATCAGGGGATAACGCAGGAAAGAACATGTGA…
Level 2 acceptor vector	Level 2 acceptor	2	pAGM4673	GGGACACGAAGTGATCCGTTTAAACTATCAGTGTTTGACAGGATATATTGGCGGGTAAACCTAAGAGAAAAGAGCGTTTATTAGAATAATCGGATATTTAAAAGGGCGTGAAAAGGTTTATCCGTTCGTCCATTTGTATGTGCCAGCCGCCTTTGCGACGCTCACCGGGCTGGTTGCCCTCGCCGCTGGGCTGGCGGCCGTCTATGGCCCTGCAAACGCGCCAGAAACGCCGTCGAAGCCGTGTGCGAGACACCGCGGCCGCCGGCGTTGTGGATACCTCGCGGAAAACTTGGCCCTCACTGACAGATGAGGGGCGGACGTTGACACTTGAGGGGCCGACTCACCCGGCGCGGCGTTGACAGATGAGGGGCAGGCTCGATTTCGGCCGGCGACGTGGAG…	GTGCCTTGTCTTCCAGTGGTATGGGGTACCGCACGGTCTGCCAATCCGACGGAGGTTTATGAATTTTCCACCTTTTCCACAAGCTCAACTAGTATTAACGATGTGGATTTAGCAAAAAAAACCTGTAACCCTAAATGTAAAATAACGGGTAAGCCTGCCAACCATGTTATGGCAGATTAAGCGTCTTTTTGAAGGGCACCGCATCTTTCGCGTTGCCGTAAATGTATCCGTTTAGCAANVAGGADNNNNNNAATGAATAATCCGTCGTTACTCAATCATGCGGTCGAAACGATGGCAGTTGGCTCGAAAAGTTTTGCGACAGCCTCAAAGTTATTTGATGCAAAAACCCGGCGCAGCGTACTGATGCTCTACGCCTGGTGCCGCCATTGTGACGATGTT…
Assembled constructs
Description	Composition	Level	Vector backbone
Overexpression of CLE53	p35S::CLE53	1	pICH47732
Overexpression of CLE53ΔPro4,7	p35S::CLE53ΔPro4,7	1	pICH47732
Overexpression of DsRed	p35S::DsRed	1	pICH47742
Overexpression of CLE53 and DsRed	p35S::CLE53_p35S::DsRed	2	pAGM4673

## Sheet: Table_S4
Table S4. Expression of CLE peptides in AMF-colonized roots of Medicago truncatula 21 dpi.
CLE gene IDs and names were obtained from Hastwell et al., 2017. Differential expression between non-AMF and AMF roots were calculated via the MycPEP database.
Values represent log2 fold-changes, while non-significant differences are denoted "NS".
CLE peptides
Reference	Name	Gene ID	AMF 21 dpi
Hastwell et al., 2017	MtCLE01/CLE25	Medtr5g037140.1	NS
Hastwell et al., 2017	MtCLE02	Medtr6g009390.1	NS
Hastwell et al., 2017	MtCLE03	Medtr1g110820.1	NS
Hastwell et al., 2017	MtCLE04	Medtr5g014860.1	NS
Hastwell et al., 2017	MtCLE05	Medtr1g100733.1	NS
Hastwell et al., 2017	MtCLE06	Medtr7g058790.1	NS
Hastwell et al., 2017	MtCLE07	Medtr7g089320.1	NS
Hastwell et al., 2017	MtCLE08	Medtr8g076990.1	NS
Hastwell et al., 2017	MtCLE09	Medtr7g084110.1	NS
Hastwell et al., 2017	MtCLE10	Medtr6g054925.1	NS
Hastwell et al., 2017	MtCLE11	Medtr3g037730.1	NS
Hastwell et al., 2017	MtCLE12	Medtr4g079630.1	NS
Hastwell et al., 2017	MtCLE13	Medtr4g079610.1	NS
Hastwell et al., 2017	MtCLE14	Medtr7g084100.1	NS
Hastwell et al., 2017	MtCLE15	MT4Noble_012751.1	NS
Hastwell et al., 2017	MtCLE16	Medtr5g043830.1	4.84769
Hastwell et al., 2017	MtCLE17	Medtr5g085990.1	NS
Hastwell et al., 2017	MtCLE18	Medtr1g093800.1	NS
Hastwell et al., 2017	MtCLE19	MT4Noble_057157.1	NS
Hastwell et al., 2017	MtCLE20	Medtr1g018700.1	NS
Hastwell et al., 2017	MtCLE21	Medtr5g089080.1	NS
Hastwell et al., 2017	MtCLE22	Medtr2g087180.1	NS
Hastwell et al., 2017	MtCLE23	Medtr3g080060.1	NS
Hastwell et al., 2017	MtCLE24	Medtr5g040640.1	NS
Hastwell et al., 2017	MtCLE26	MT4Noble_057128.1	NS
Hastwell et al., 2017	MtCLE27	Medtr1g062850.1	NS
Hastwell et al., 2017	MtCLE28	Medtr1g106920.1	NS
Hastwell et al., 2017	MtCLE29	Medtr2g015445.1	NS
Hastwell et al., 2017	MtCLE30	Medtr2g038665.1	NS
Hastwell et al., 2017	MtCLE31	Medtr2g078130.1	NS
Hastwell et al., 2017	MtCLE32	Medtr2g078140.1	NS
Hastwell et al., 2017	MtCLE33	Medtr2g078160.1	NS
Hastwell et al., 2017	MtCLE34	Medtr2g091120.1	NS
Hastwell et al., 2017	MtCLE35	Medtr2g091125.1	NS
Hastwell et al., 2017	MtCLE36	Medtr2g437780.1	NS
Hastwell et al., 2017	MtCLE37	Medtr2g437800.1	NS
Hastwell et al., 2017	MtCLE38	Medtr4g051618.1	NS
Hastwell et al., 2017	MtCLE39	Medtr4g066100.1	NS
Hastwell et al., 2017	MtCLE40	Medtr4g082920.1	NS
Hastwell et al., 2017	MtCLE41	Medtr4g084520.1	NS
Hastwell et al., 2017	MtCLE42	Medtr4g087850.1	NS
Hastwell et al., 2017	MtCLE43	MT4Noble_057129.1	6.58987
Hastwell et al., 2017	MtCLE44	Medtr4g126940.1	NS
Hastwell et al., 2017	MtCLE45	Medtr5g056935.1	1.9813
Hastwell et al., 2017	MtCLE46	Medtr7g084130.1	NS
Hastwell et al., 2017	MtCLE47	MT4Noble_057130.1	NS
Hastwell et al., 2017	MtCLE48	MT4Noble_057131.1	NS
Hastwell et al., 2017	MtCLE49	Medtr7g093050.1	NS
Hastwell et al., 2017	MtCLE50	Medtr7g094080.1	NS
Hastwell et al., 2017	MtCLE51	Medtr8g042980.1	NS
Hastwell et al., 2017	MtCLE52	Medtr8g096970.1	NS
Hastwell et al., 2017	MtCLE53	Medtr8g463700.1	5.51754

## Sheet: Table_S5
Table S5. Expression of AMF marker genes in wild-type and sunn roots.
Mycorrhizal marker genes were obtained from Bravo et al., 2016 and Hohnjec et al., 2015.
Values represent log2 fold-changes comparing transcript levels between AMF and non-mycorrhizal (NM) plants.
	Mycorrhizal marker genes		AMF versus NM
Gene ID	Reference	Name	wild-type	sunn
Medtr4g104020.1	Bravo et al., 2016	RAD1	10.6819	10.5352
Medtr8g093070.1	Bravo et al., 2016	DIP1	1.97256	2.32869
Medtr7g027190.1	Bravo et al., 2016	RAM1	13.0804	11.4687
Medtr7g068600.1	Bravo et al., 2016	Myb1	13.3778	15.179
Medtr7g009410.1	Bravo et al., 2016	ERF1	5.73081	8.11894
Medtr1g040500.1	Bravo et al., 2016	RAM2	7.98693	6.29429
Medtr8g059790.1	Bravo et al., 2016	KPI106	11.6911	12.2193
Medtr3g079590.1	Bravo et al., 2016	SCP1	8.33032	9.39613
Medtr1g017910.1	Bravo et al., 2016	EXO70I	3.36965	3.04545
Medtr6g027840.1	Bravo et al., 2016	VAPYRIN	6.73855	7.48881
Medtr1g028600.1	Bravo et al., 2016	PT4	17.0591	12.2
Medtr5g011340.1	Bravo et al., 2016	SbtM1	8.77507	8.8015
Medtr8g107450.1	Bravo et al., 2016	STR1	6.78798	6.21035
Medtr5g030910.1	Bravo et al., 2016	STR2	7.95712	6.86466
Medtr1g109110.1	Bravo et al., 2016	FatM	7.7965	6.95607
Medtr3g109610.1	Bravo et al., 2016	CCD8	1.03589	1.20421
Medtr1g471050.1	Bravo et al., 2016	D27	2.0224	1.85895
Medtr5g010590.1	Hohnjec et al., 2015	MtMYCREM	3.89135	2.96051
Medtr3g106430.1	Hohnjec et al., 2015	FLOT4	4.73329	4.95075
Medtr8g078300.1	Hohnjec et al., 2015	MtLyr1	7.20313	7.03256

## Sheet: Table_S6
Table S6. Differentially expressed genes in wild-type and sunn roots and shoots (adjusted p-value < 0.05).
Four different comparisons between non-AMF and AMF roots and shoot in wild-type and sunn.
								Shoot
Wild-type				sunn				Wild-type				sunn
Root				Root				Shoot				Shoot
Gene ID	Log2 fold-change	Adjusted p-value		Gene ID	Log2 fold-change	Adjusted p-value		Gene ID	Log2 fold-change	Adjusted p-value		Gene ID	Log2 fold-change	Adjusted p-value
Medtr1g028600.1	17.0591	2.10463e-07		Medtr7g068600.1	15.179	4.73136e-283		Medtr0189s0010.1	2.07621	1.08282e-05		Medtr7g061140.1	2.28136	0.0148007
Medtr4g077180.1	16.1377	1.34265e-06		Medtr8g068030.1	14.6268	5.77453e-263		Medtr4g035905.1	1.51821	0.0155487		Medtr3g085020.1	1.94067	0.00255034
Medtr5g035640.1	15.7413	8.94628e-11		Medtr8g035880.1	13.3116	9.56209e-232		MT4Noble_001987.1	1.37726	0.0137162		Medtr0154s0040.1	1.66765	0.000247825
Medtr2g086630.1	15.5305	9.77957e-14		Medtr2g086620.1	13.2473	9.88562e-177		Medtr3g013500.1	1.3713	0.000146357		Medtr0189s0010.1	1.49714	7.75485e-06
Medtr8g068030.1	15.4602	1.37061e-34		Medtr1g090707.1	12.965	7.09638e-166		Medtr3g093970.1	1.3422	8.9515e-05		Medtr4g029730.1	1.47394	2.96269e-07
Medtr5g031030.1	15.2533	2.21168e-10		Medtr0205s0040.1	12.8979	8.93341e-196		Medtr5g083860.1	1.17746	0.014284		Medtr8g040925.1	1.42717	0.0121686
Medtr8g012835.1	15.2322	1.42198e-27		Medtr6g034940.1	12.8409	1.67427e-221		Medtr1g006600.1	1.16649	0.0142069		Medtr8g041190.1	1.42717	0.0121686
Medtr5g075520.1	15.1501	1.73911e-12		Medtr8g461050.1	12.7961	2.11556e-150		Medtr2g100490.1	1.16107	0.0114684		Medtr6g038090.1	1.42074	0.0231783
Medtr5g011270.1	15.0891	4.08869e-08		Medtr5g061290.1	12.7942	8.68546e-42		Medtr3g107630.1	1.10349	0.0421556		Medtr1995s0010.1	1.39225	0.00605126
Medtr5g031100.1	15.0845	1.2696e-13		Medtr5g031120.1	12.7647	2.24784e-163		Medtr1g112050.1	1.07588	0.00674274		Medtr3g016250.1	1.32049	6.92682e-06
Medtr0205s0040.1	14.6127	0.0038166		Medtr0084s0030.1	12.5671	2.04763e-163		Medtr4g082900.1	0.962006	0.0162279		Medtr7g096140.1	1.29411	0.00610582
Medtr6g034940.1	14.5391	1.92178e-08		Medtr4g077180.1	12.4746	0		Medtr2g084020.1	0.960165	0.0282361		Medtr6g471240.1	1.22559	0.000303383
Medtr5g031090.1	14.3888	7.6373e-08		Medtr6g088625.1	12.4471	9.33759e-53		Medtr4g050850.1	0.892405	0.00386268		Medtr7g015510.1	1.21966	0.00834417
Medtr0084s0030.1	14.3172	6.45199e-155		Medtr4g097510.1	12.3342	9.67682e-120		Medtr6g452990.1	0.87964	0.047388		Medtr1g006600.1	1.09698	0.0162371
Medtr3g079190.1	14.292	5.74442e-06		Medtr5g035640.1	12.259	1.75663e-255		Medtr7g034345.1	0.877032	0.0426621		Medtr6g087260.1	1.06824	0.0233222
Medtr3g079570.1	14.2751	2.74157e-208		Medtr8g059790.1	12.2193	1.74777e-173		Medtr5g071360.1	0.796967	0.0125843		Medtr6g039440.1	1.03038	0.00257204
Medtr5g011260.1	14.2505	2.71674e-07		Medtr2g086630.1	12.1983	7.89069e-261		Medtr4g087080.1	0.796086	0.00168423		Medtr7g072420.1	1.01548	0.0152011
Medtr8g074560.1	14.1096	2.53641e-24		Medtr3g079570.1	12.1862	1.30844e-249		Medtr4g050860.1	0.782725	0.00553592		Medtr8g078270.1	0.990125	0.00257204
Medtr5g031120.1	13.6556	2.11828e-18		Medtr5g036083.1	12.1175	0.0122978		Medtr2g461270.1	0.773302	0.0182824		Medtr7g015320.1	0.983754	0.0168944
Medtr8g461050.1	13.6348	3.78981e-09		Medtr2g086640.1	12.0388	5.46733e-120		Medtr4g128260.1	0.769839	0.0492681		Medtr7g073430.1	0.959018	0.0366407
Medtr1g105130.1	13.5941	3.85478e-26		Medtr8g012835.1	11.955	3.91313e-246		MT4Noble_026515.1	0.700062	0.0426609		Medtr4g027840.1	0.898012	0.0479606
Medtr5g063930.1	13.4189	9.15086e-136		Medtr5g031140.1	11.9176	1.03141e-122		Medtr4g114690.1	0.637579	0.0314045		Medtr2g022700.1	0.88071	0.0394585
Medtr7g068600.1	13.3778	8.73606e-06		Medtr3g081140.1	11.9022	2.21749e-138		Medtr4g072240.1	0.631789	0.0283538		Medtr4g087110.1	0.872826	0.0271502
Medtr1g036410.1	13.2771	2.78242e-08		Medtr5g063930.1	11.8917	2.6653e-139		Medtr5g030770.1	0.623143	0.00674373		Medtr5g034980.1	0.86573	0.0366407
Medtr2g086640.1	13.2308	2.06485e-17		Medtr7g076665.1	11.8876	4.37566e-114		Medtr4g124080.1	0.618918	0.00674274		Medtr5g045520.3	0.856911	0.0188459
Medtr8g012805.1	13.1448	2.32862e-19		Medtr8g461690.1	11.8561	1.87974e-92		Medtr4g086020.1	0.591857	0.0226051		Medtr4g011600.1	0.854739	1.28971e-05
Medtr7g027190.1	13.0804	5.68683e-10		Medtr2g103303.1	11.833	0.0407992		Medtr2g090265.1	0.581016	0.0200049		Medtr6g008530.1	0.844675	0.00485056
Medtr8g461690.1	13.0451	8.70268e-96		Medtr4g059833.1	11.7998	0.00123366		Medtr1g026910.1	0.57798	0.00831701		Medtr2g100880.1	0.831793	0.0126545
Medtr8g035880.1	12.971	2.10021e-10		Medtr1g033360.1	11.7832	5.11828e-112		Medtr2g101640.1	0.555181	0.0162279		Medtr5g021810.2	0.823431	0.00499884
Medtr4g052770.1	12.8496	2.44417e-27		Medtr4g116060.1	11.7465	0.00487135		Medtr1g054450.1	0.551842	0.0252992		Medtr7g095710.1	0.817906	0.020223
Medtr3g079600.1	12.7477	2.09423e-151		Medtr7g086100.1	11.7378	1.63847e-91		Medtr5g005420.1	0.549938	0.0140961		Medtr3g074930.2	0.817717	0.00536463
Medtr7g086100.1	12.7059	5.42908e-15		Medtr4g052770.1	11.5949	0.0377303		Medtr3g082100.1	0.526574	0.0420768		Medtr7g068470.1	0.803289	0.000357441
Medtr5g031140.1	12.7031	1.25464e-07		Medtr8g074560.1	11.5791	6.84173e-182		Medtr4g057470.1	0.522602	0.0282361		Medtr4g082883.1	0.790454	0.000156969
Medtr1g033360.1	12.6724	1.92353e-78		Medtr5g031090.1	11.5761	1.20916e-201		Medtr8g022310.1	0.514005	0.00674274		MT4Noble_026515.1	0.789648	0.000451892
Medtr7g076665.1	12.5322	4.52089e-08		Medtr3g107650.1	11.5329	8.83421e-100		Medtr5g059820.1	0.483403	0.00344358		Medtr4g009620.1	0.784704	0.00870315
Medtr4g118000.1	12.4728	3.47025e-105		Medtr7g062020.1	11.4943	3.3517e-87		Medtr1g094930.1	0.465918	0.00840964		Medtr1g112240.1	0.783276	0.0034956
Medtr2g030855.1	12.4578	4.77359e-191		Medtr7g027190.1	11.4687	2.99821e-127		Medtr3g100500.1	0.442572	0.0114684		Medtr4g114690.1	0.766942	3.60084e-06
Medtr8g468920.1	12.4468	3.92809e-05		Medtr5g075520.1	11.4373	3.03526e-249		Medtr6g016275.1	0.429746	0.0218686		Medtr7g112360.1	0.754741	0.0478879
Medtr8g012850.1	12.3913	1.32193e-85		Medtr3g079620.1	11.4187	1.67427e-221		Medtr2g019600.1	0.396973	0.0292072		Medtr2g042970.1	0.736087	0.0162371
Medtr3g079620.1	12.3429	3.24763e-235		Medtr2g031270.1	11.4149	2.29062e-140		Medtr6g012110.1	0.384621	0.0378657		Medtr3g099040.1	0.724189	0.00610582
Medtr7g086230.1	12.2677	2.02626e-95		Medtr5g036087.1	11.4138	0.00276049		Medtr3g108800.1	-0.277247	0.0197094		Medtr7g085200.2	0.723721	0.0215428
Medtr2g098490.1	12.2523	5.77673e-07		Medtr2g098490.1	11.4118	0		Medtr5g033080.1	-0.324022	0.0426609		Medtr5g014520.1	0.723105	0.0254114
Medtr7g077110.1	12.1968	4.47859e-114		Medtr0176s0070.1	11.4071	1.35842e-53		Medtr8g102190.1	-0.332483	0.0492681		Medtr2g100900.1	0.722813	0.036535
Medtr5g094840.1	12.1669	1.16894e-62		Medtr7g086230.1	11.3798	2.95521e-86		Medtr1g041155.1	-0.341338	0.0492681		Medtr4g070430.1	0.717682	0.00544235
Medtr8g067980.1	12.1363	6.38015e-07		Medtr5g011270.1	11.3704	3.31526e-273		Medtr7g077830.1	-0.345348	0.0118577		Medtr4g112340.1	0.709288	0.0366407
Medtr4g116640.1	12.1244	1.39323e-05		Medtr8g028115.1	11.2771	1.88253e-41		Medtr7g086610.1	-0.356811	0.0178843		Medtr5g090910.1	0.703673	0.0034956
Medtr8g012820.1	12.118	3.27874e-74		Medtr5g011260.1	11.2074	3.70548e-203		Medtr5g085250.1	-0.366722	0.00796279		Medtr8g465150.1	0.696981	0.0226563
Medtr5g035650.1	12.1109	3.72295e-09		Medtr7g086090.1	11.2022	7.79712e-125		Medtr5g090780.1	-0.369842	0.0282253		Medtr8g090270.1	0.694634	0.0254114
Medtr3g089125.1	12.0589	1.27329e-61		Medtr8g012805.1	11.1971	2.97909e-112		Medtr2g085210.1	-0.37744	0.00179811		Medtr4g029710.1	0.694234	0.0193827
Medtr8g060550.1	11.9756	0.00195182		Medtr3g089125.1	11.193	8.85708e-75		Medtr7g062150.1	-0.379666	0.0474686		Medtr5g025010.1	0.693494	0.0271502
Medtr8g012885.1	11.9698	4.75679e-64		Medtr4g088285.1	11.1867	0.000767732		Medtr6g027680.1	-0.383584	0.0358668		Medtr5g007730.1	0.683912	0.00715886
Medtr7g062020.1	11.9545	0.00303868		Medtr5g076900.1	11.1384	0		Medtr1g076720.1	-0.389204	0.00796279		Medtr5g007717.1	0.676485	0.0235494
Medtr6g073090.1	11.9359	1.16642e-58		Medtr3g079190.1	11.1259	5.13239e-276		Medtr6g477860.1	-0.390517	0.0114684		Medtr3g088845.1	0.672615	0.0467625
Medtr4g097510.1	11.9209	6.46176e-109		Medtr8g067980.1	11.1249	3.13986e-78		Medtr3g071970.1	-0.396229	0.0192037		Medtr8g024380.1	0.665501	0.018866
Medtr2g029300.1	11.8923	4.91591e-05		Medtr5g031100.1	11.1187	6.39864e-268		Medtr3g014280.1	-0.397607	0.0457206		Medtr4g009540.1	0.650156	0.0410864
Medtr6g073040.1	11.8252	8.11308e-71		Medtr3g079630.1	11.1128	9.38347e-113		Medtr8g012565.1	-0.398542	0.00553837		Medtr1g090717.1	0.650127	0.0256338
Medtr8g074570.1	11.8212	1.6506e-143		Medtr7g098090.1	11.0533	9.32002e-23		Medtr3g090900.1	-0.403315	0.00674274		Medtr7g085150.1	0.629901	0.0247571
Medtr7g086820.1	11.7757	2.69397e-71		Medtr5g031160.1	11.0431	6.42056e-205		Medtr1g085570.5	-0.407181	0.00344153		Medtr3g091290.1	0.60283	0.00999763
Medtr8g059790.1	11.6911	5.76856e-90		Medtr7g086820.1	11.0223	1.12223e-75		Medtr4g059540.1	-0.416755	0.014284		MT4Noble_026512.1	0.600253	0.0394585
Medtr3g014870.1	11.6407	1.38644e-81		Medtr4g118000.1	11.0109	1.39364e-157		Medtr2g086580.1	-0.419156	0.0399318		Medtr7g015230.1	0.599245	0.00172073
Medtr4g091020.1	11.57	4.87147e-60		Medtr3g415650.1	10.9584	0.00634634		Medtr4g116030.1	-0.419183	0.0027812		Medtr4g107650.1	0.594883	0.00610582
Medtr3g014820.1	11.5477	5.95477e-84		Medtr2g102010.1	10.9325	6.53383e-49		Medtr3g033420.1	-0.425464	0.0356963		Medtr1g016780.1	0.582327	0.0126545
Medtr7g086280.1	11.5329	7.03531e-46		MT35Noble_018631.1	10.8691	0.00755065		Medtr4g114340.1	-0.428783	0.00265039		Medtr8g041890.1	0.578035	0.0265279
Medtr7g066070.1	11.5186	1.32667e-89		Medtr2g460730.1	10.8521	2.34974e-73		Medtr3g035710.1	-0.437898	0.0213413		Medtr4g068420.1	0.565803	0.0394585
Medtr8g006790.1	11.4956	5.21911e-17		Medtr0135s0070.1	10.8482	0.0378089		Medtr2g028530.1	-0.439278	0.00571485		Medtr3g070860.1	0.548336	0.00610582
Medtr5g044000.1	11.4697	3.84733e-06		Medtr3g098930.1	10.8408	0.0230291		Medtr3g094080.1	-0.448753	0.00952958		Medtr8g022310.1	0.546051	0.00093049
Medtr5g076900.1	11.4446	3.87778e-39		Medtr8g060550.1	10.8028	1.16087e-58		Medtr2g020310.1	-0.455184	0.0356963		Medtr4g126350.1	0.53349	0.00877469
Medtr7g086220.1	11.4048	0.0283524		Medtr1g105130.1	10.8014	3.97314e-137		Medtr7g099800.1	-0.459018	0.00200346		Medtr3g031790.1	0.524128	0.0121686
Medtr3g026280.1	11.385	3.65981e-120		Medtr5g031030.1	10.7979	1.03116e-271		Medtr4g133230.1	-0.460335	0.00353862		Medtr7g079310.1	0.518613	0.0390551
Medtr2g038675.1	11.3727	1.31072e-41		Medtr4g070690.1	10.7906	0.00808525		Medtr4g089030.1	-0.470353	0.00108331		Medtr4g046710.1	0.514401	0.0248024
Medtr3g079560.1	11.2733	2.39792e-72		Medtr7g092230.1	10.7775	0.00620485		Medtr8g069955.1	-0.472432	0.00674274		Medtr6g014290.1	0.509069	0.0153616
Medtr2g460730.1	11.2689	6.22432e-59		Medtr4g091020.1	10.7514	4.49006e-64		Medtr2g045490.1	-0.489767	0.000146357		Medtr2g087960.1	0.491879	0.0459554
Medtr7g086090.1	11.268	6.29535e-87		Medtr3g012420.1	10.7499	0.000888084		Medtr3g035600.1	-0.497993	0.014284		Medtr6g029250.1	0.483006	0.0162371
Medtr6g013450.1	11.2551	3.80931e-85		Medtr5g091550.2	10.7283	2.24822e-14		Medtr3g035700.1	-0.498839	0.00187865		Medtr1g078110.1	0.4817	0.0162371
Medtr3g020800.1	11.251	5.27917e-48		Medtr2g090580.1	10.7262	0.000270074		Medtr7g118330.1	-0.499566	0.000146357		Medtr2g104230.1	0.473444	0.00728924
Medtr1g081640.1	11.2366	3.95636e-57		Medtr8g087780.1	10.6956	3.9917e-162		Medtr3g073100.1	-0.499584	0.0122545		Medtr3g088630.1	0.472089	0.0418217
Medtr1g090707.1	11.2225	5.26195e-92		Medtr7g086280.1	10.6929	9.18956e-57		Medtr8g058620.1	-0.502603	0.0271584		Medtr8g463280.1	0.469496	0.0421853
Medtr2g008740.1	11.1985	1.8953e-57		Medtr3g067750.1	10.6916	1.71686e-31		Medtr7g090370.1	-0.506264	0.0495814		Medtr4g095660.1	0.451378	0.0454275
Medtr6g008430.1	11.1897	1.19956e-38		Medtr3g078623.1	10.6882	2.34942e-43		Medtr7g406830.1	-0.510665	0.0305769		Medtr5g030290.1	0.444348	0.0436916
Medtr5g068140.1	11.1464	3.97852e-05		Medtr8g012850.1	10.6644	4.00399e-96		Medtr1g107165.1	-0.521336	0.0426609		Medtr4g050000.1	0.412623	0.0421853
Medtr3g088965.1	11.1426	1.34673e-96		Medtr5g042320.1	10.6559	0.00262721		Medtr3g065440.1	-0.528461	0.0327256		Medtr4g088810.1	0.410475	0.0458434
Medtr3g049390.1	11.1222	2.03496e-40		Medtr6g073040.1	10.6475	2.86973e-61		Medtr2g082090.1	-0.536511	0.00485307		Medtr4g094982.1	0.403625	0.0154126
Medtr2g031270.1	11.1199	6.45199e-155		Medtr0100s0150.1	10.6273	8.51702e-34		Medtr5g032720.1	-0.543528	0.0426609		Medtr5g032780.1	0.397333	0.00978651
Medtr5g081780.1	11.0988	2.85326e-53		Medtr2g030470.1	10.6185	1.99752e-05		Medtr8g099665.1	-0.552795	0.00187865		MT4Noble_026513.1	0.36963	0.017956
Medtr8g012860.1	11.0957	1.09758e-37		Medtr7g086140.1	10.6126	1.19952e-179		Medtr0052s0090.1	-0.555718	0.0356963		Medtr6g088445.1	0.33975	0.0459554
Medtr7g062570.1	11.0869	1.77361e-87		Medtr3g014820.1	10.6052	2.12829e-48		Medtr1g099280.1	-0.556201	0.00344153		Medtr8g468990.1	-0.303582	0.031447
Medtr8g012875.1	11.0523	5.28365e-43		Medtr2g038675.1	10.565	1.78507e-63		Medtr1g067180.1	-0.557692	0.0283538		Medtr5g075450.1	-0.323736	0.0459554
Medtr5g031160.1	11.0009	4.58047e-27		Medtr3g079560.1	10.5394	9.78796e-65		Medtr7g010950.1	-0.568442	0.0218686		Medtr3g090900.1	-0.32805	0.0469955
Medtr6g013440.1	10.9515	2.03319e-78		Medtr4g104020.1	10.5352	3.35932e-208		Medtr6g012450.1	-0.575865	0.000100435		Medtr1g111090.1	-0.33531	0.0476971
Medtr4g102310.1	10.9498	4.91057e-66		Medtr1g090737.1	10.4999	4.08216e-167		Medtr3g069190.1	-0.58716	0.000208255		Medtr4g127710.1	-0.336196	0.0476971
Medtr4g005230.1	10.9354	6.12965e-53		Medtr8g074570.1	10.4987	2.50473e-198		Medtr8g015950.1	-0.588321	0.0198331		Medtr8g031550.1	-0.339044	0.0196266
Medtr7g089730.1	10.9261	1.36915e-33		Medtr0211s0080.1	10.4811	3.02733e-47		Medtr7g106450.1	-0.591048	0.0426609		Medtr8g076470.1	-0.340062	0.0483984
Medtr7g086160.1	10.9109	1.3109e-118		Medtr3g067645.1	10.441	0.000579271		Medtr5g086540.1	-0.60021	0.0164104		Medtr4g117380.1	-0.344798	0.0128635
Medtr8g068040.1	10.897	4.37984e-39		Medtr3g079790.1	10.4159	2.60588e-22		Medtr7g093213.1	-0.619102	0.0046329		Medtr4g071860.1	-0.353082	0.0323865
Medtr4g052780.1	10.846	1.1455e-07		Medtr4g026743.1	10.4056	0.0469918		Medtr1g039020.1	-0.630224	0.0164104		Medtr2g064840.1	-0.354778	0.0483984
Medtr8g087780.1	10.8039	6.4003e-13		Medtr6g007160.1	10.4045	0.0037926		Medtr4g011900.1	-0.63198	0.0016745		Medtr3g097250.1	-0.356928	0.0418327
Medtr4g091000.1	10.7995	1.42146e-29		Medtr2g008740.1	10.3827	1.15218e-87		Medtr4g022510.1	-0.635176	0.0432516		Medtr5g077000.2	-0.362786	0.0205799
Medtr8g012890.1	10.7962	4.95275e-45		Medtr7g102870.1	10.3763	6.22904e-52		Medtr7g095960.1	-0.636672	0.0326977		Medtr1g046620.1	-0.363206	0.0194413
Medtr3g081140.1	10.7579	3.74526e-156		Medtr8g012820.1	10.3633	1.55827e-90		MT4Noble_055648.1	-0.641637	0.0356963		Medtr5g065880.1	-0.370027	0.0159225
MT35Noble_060041.1	10.7194	7.309e-32		Medtr8g097320.2	10.3593	6.76709e-20		Medtr7g110880.1	-0.648649	0.0307824		Medtr7g011230.1	-0.37726	0.0305376
Medtr4g104020.1	10.6819	0.000548602		Medtr2g030855.1	10.3437	3.47516e-167		Medtr1g012620.1	-0.670293	0.0027812		Medtr3g073730.1	-0.379974	0.00431549
Medtr0328s0040.1	10.6551	3.52344e-31		Medtr7g089730.1	10.3212	2.46762e-49		Medtr6g088565.1	-0.674758	0.0307824		Medtr2g078450.1	-0.381094	0.0394585
Medtr2g102010.1	10.5992	3.19198e-40		Medtr7g093330.1	10.3204	3.866e-56		Medtr8g070840.1	-0.67659	8.9515e-05		Medtr8g104540.1	-0.387373	0.00847621
Medtr4g123537.1	10.566	1.42639e-24		Medtr2g081600.1	10.3198	5.49158e-59		Medtr5g016410.1	-0.679515	0.000202911		Medtr1g071430.1	-0.387661	0.0194413
Medtr7g102870.1	10.539	2.93368e-31		Medtr8g006790.1	10.3091	1.88102e-282		Medtr5g032960.1	-0.690866	0.000167772		Medtr5g075640.1	-0.398681	0.0467625
Medtr8g074580.1	10.5301	1.05124e-49		Medtr4g076150.1	10.2937	4.76636e-77		Medtr4g014540.1	-0.691278	0.00485307		Medtr1g094620.1	-0.40025	0.0238277
Medtr7g077050.1	10.5026	3.79709e-32		Medtr8g012700.1	10.2912	0.0411778		Medtr1g088840.1	-0.694957	0.017831		MT35v5_contig_78115_1.1	-0.407953	0.0254114
Medtr4g075590.1	10.4956	2.50276e-40		Medtr3g020800.1	10.2867	4.48111e-53		Medtr3g108860.1	-0.698287	0.000923498		Medtr5g094210.1	-0.412719	0.0220905
Medtr2g081630.1	10.483	7.95803e-52		Medtr7g086220.1	10.2756	1.29069e-206		Medtr6g088525.1	-0.703141	0.00793748		MT35v5_contig_52909_2.1	-0.417096	0.0323724
Medtr4g076150.1	10.4377	1.35428e-07		Medtr4g093845.1	10.2584	4.33294e-82		Medtr8g012240.1	-0.706961	0.000633023		Medtr7g010950.1	-0.417898	0.0254114
Medtr2g086620.1	10.4007	4.0333e-94		Medtr3g026280.1	10.2006	3.07746e-131		MT4Noble_054825.1	-0.711848	0.0268156		Medtr4g115970.1	-0.4181	0.0394585
Medtr7g093330.1	10.3993	3.59776e-28		Medtr7g079300.1	10.1952	0.00312074		Medtr4g088770.1	-0.712434	0.00485307		Medtr4g133230.1	-0.420005	0.0305301
Medtr4g047610.1	10.3689	8.3119e-34		Medtr2g079400.1	10.1928	0.0172251		MT4Noble_054823.1	-0.726728	0.0457206		Medtr1g076720.1	-0.420857	0.0459492
Medtr1g090783.1	10.3439	7.13458e-22		Medtr3g079780.1	10.1839	0.000456434		Medtr2g011080.1	-0.736306	0.00553592		Medtr3g071970.1	-0.421127	0.0091879
Medtr3g009880.1	10.3425	1.62714e-120		Medtr4g102310.1	10.1817	1.20623e-79		Medtr5g076960.1	-0.749979	0.011054		Medtr8g024340.1	-0.421956	0.0193827
Medtr0100s0150.1	10.3231	2.84096e-77		Medtr4g116640.1	10.1464	2.8139e-86		Medtr3g077030.1	-0.749998	3.09622e-06		Medtr3g070210.1	-0.425404	0.0272906
MT35Noble_056458.1	10.3181	1.04356e-29		Medtr5g019070.1	10.1379	3.06272e-19		Medtr2g020240.1	-0.755437	3.46758e-05		Medtr4g105690.1	-0.430374	0.0366407
Medtr1g014160.1	10.1993	3.1221e-27		Medtr3g079600.1	10.1339	5.30017e-198		Medtr5g031180.1	-0.762927	0.00506091		Medtr5g009070.1	-0.434731	0.0390551
Medtr8g067990.1	10.1853	1.34271e-24		Medtr4g088265.1	10.1163	6.65853e-18		Medtr1g102810.1	-0.764942	0.015553		Medtr2g072470.1	-0.437918	0.00477052
Medtr3g063240.1	10.1835	2.58367e-25		Medtr0328s0040.1	10.0962	2.17213e-50		Medtr3g010820.1	-0.778795	5.89912e-05		Medtr2g093990.1	-0.441067	0.0152011
MT4Noble_051119.1	10.1786	2.5207e-42		Medtr7g086160.1	10.0895	2.68795e-148		MT35v5_AC235664_7.1	-0.798897	0.0268156		Medtr2g045490.1	-0.441427	0.00978651
Medtr3g036335.1	10.1693	8.98632e-26		Medtr1g036410.1	10.0889	9.12242e-249		Medtr3g067935.1	-0.807707	0.000357325		Medtr4g089030.1	-0.442204	0.0199572
Medtr2g031420.1	10.1281	4.45457e-36		Medtr8g074580.1	10.0822	5.49124e-47		Medtr7g085310.1	-0.820565	0.000254781		Medtr2g023930.1	-0.444047	0.0254114
Medtr4g093845.1	10.088	6.37223e-06		Medtr2g031750.1	10.061	0.0090054		Medtr2g084315.1	-0.832657	0.00108331		Medtr4g007710.1	-0.444979	0.0374079
Medtr1g081625.1	10.0693	2.67339e-81		Medtr2g103360.1	10.0572	0.0143997		Medtr6g037380.1	-0.840416	0.0268156		Medtr3g101780.1	-0.446979	0.0194413
Medtr7g070860.1	10.0689	3.00425e-24		Medtr3g049390.1	10.0544	7.00116e-51		Medtr8g080640.1	-0.841879	0.00421387		Medtr7g406840.1	-0.447023	0.00915926
Medtr7g057900.1	10.0195	2.79548e-20		Medtr2g029300.1	10.0403	3.23434e-70		Medtr7g069980.1	-0.854938	0.022795		Medtr1g094185.1	-0.449808	0.0169109
Medtr6g014040.1	9.97266	3.50385e-20		Medtr6g073090.1	10.0368	2.5702e-78		Medtr7g076520.1	-0.860956	0.00107242		Medtr2g020240.1	-0.450552	0.001463
Medtr1g009240.1	9.93953	6.09756e-24		Medtr3g014870.1	10.0309	3.35399e-55		Medtr3g011820.1	-0.880383	6.89436e-08		Medtr3g005140.1	-0.454181	0.00984432
Medtr1g086970.1	9.86214	2.75681e-24		Medtr7g077050.1	10.0145	6.24086e-36		Medtr7g088790.1	-0.888146	2.37405e-08		Medtr1g080020.1	-0.45459	0.0323724
Medtr0302s0030.1	9.84829	2.87135e-56		Medtr4g069170.1	9.99651	0.0262546		Medtr1g088845.1	-0.889108	0.000504677		Medtr4g019520.1	-0.455959	0.0394585
Medtr3g111780.1	9.81103	8.13063e-71		Medtr8g012885.1	9.99329	6.31257e-74		Medtr4g050880.1	-0.896858	1.89289e-05		Medtr5g019300.1	-0.455983	0.0226563
Medtr5g014400.1	9.80925	1.10987e-19		Medtr1g090943.1	9.98699	0.00177592		Medtr3g064500.1	-0.932364	0.00952958		Medtr7g085310.1	-0.456241	0.0138316
Medtr3g461000.1	9.79179	3.7518e-23		Medtr4g094352.1	9.98402	0.00412616		Medtr4g051130.1	-0.935445	0.0016745		Medtr7g023590.1	-0.456451	0.034621
Medtr3g058390.1	9.78057	3.15244e-65		Medtr7g066070.1	9.96272	1.15586e-194		Medtr4g099110.1	-0.943046	0.00400169		Medtr7g073520.1	-0.457119	0.0188459
Medtr8g012865.1	9.77444	4.73467e-36		Medtr7g077110.1	9.94135	6.0188e-98		Medtr4g019000.1	-0.975731	1.23807e-05		Medtr8g105740.1	-0.462591	0.0470437
Medtr3g107650.1	9.75993	5.98512e-74		Medtr8g075990.1	9.93314	8.37582e-91		Medtr3g084520.1	-0.976336	0.00683633		Medtr5g022210.1	-0.463859	0.0162371
Medtr4g091010.1	9.75403	3.53665e-94		Medtr1g081640.1	9.93147	1.80328e-104		Medtr2g070460.1	-0.988709	0.00344153		Medtr4g081100.1	-0.471169	0.0215428
Medtr4g116620.1	9.74763	2.4767e-31		Medtr4g116620.1	9.9305	2.34533e-43		Medtr7g490330.1	-1.00844	0.0264642		MT35v5_Medtr5g026270.2	-0.476577	0.0366407
Medtr4g049550.1	9.7428	3.77092e-16		Medtr4g047610.1	9.92768	5.56138e-35		Medtr7g114490.1	-1.11287	0.0461763		Medtr3g099740.1	-0.476603	0.0394585
Medtr2g091165.1	9.7238	2.1095e-26		Medtr8g012865.1	9.92592	4.3408e-47		Medtr5g035750.1	-1.13172	0.0016745		Medtr4g099110.1	-0.477439	0.0119007
Medtr0211s0080.1	9.71724	2.66049e-109		Medtr3g087730.1	9.90822	0.00145323		Medtr4g081460.1	-1.28752	0.0114684		Medtr6g477860.1	-0.480769	0.0164213
Medtr8g067940.1	9.71024	8.84712e-12		Medtr5g464590.1	9.9044	0.00651081		Medtr0082s0040.1	-1.41984	2.52213e-06		Medtr5g091340.1	-0.483516	0.0226563
Medtr4g117950.1	9.69648	1.67665e-55		Medtr6g013450.1	9.8967	1.63497e-98		Medtr8g005285.1	-1.67446	0.0162279		Medtr7g088040.1	-0.487129	0.026021
Medtr8g071050.1	9.64229	1.81104e-69		Medtr8g028110.1	9.87573	0.000519494						Medtr5g033590.1	-0.487237	0.00195991
Medtr5g005950.1	9.60359	1.5327e-24		Medtr5g044000.1	9.87296	1.61449e-77						Medtr2g102370.1	-0.490264	0.0476664
Medtr4g079470.1	9.5755	5.0734e-28		Medtr3g088965.1	9.86822	2.09984e-128						Medtr7g057180.1	-0.490509	0.00999763
Medtr7g086140.1	9.55916	3.34956e-122		Medtr3g009880.1	9.86522	3.25694e-170						Medtr2g022460.1	-0.491753	0.0458434
Medtr5g033070.1	9.43654	1.15982e-19		Medtr7g062570.1	9.85868	1.50941e-136						Medtr4g057230.1	-0.499241	0.0162033
Medtr3g079180.1	9.34051	1.23047e-16		Medtr8g068040.1	9.85217	5.16872e-43						Medtr4g122260.1	-0.502163	0.00605126
Medtr8g075990.1	9.31592	1.2194e-59		Medtr7g028815.1	9.81699	1.27257e-35						Medtr4g109720.1	-0.505984	0.0469955
Medtr4g020520.1	9.26486	4.23919e-12		Medtr6g028080.1	9.81116	0.0217781						Medtr7g083080.1	-0.509149	0.0394585
Medtr8g092290.1	9.06851	1.75052e-07		MT4Noble_051119.1	9.79801	1.58766e-31						Medtr3g111190.1	-0.522106	0.0101466
Medtr3g117690.1	9.02498	1.68373e-56		Medtr6g022560.1	9.78679	0.000932728						Medtr1g025220.1	-0.522352	0.0467625
Medtr4g118840.1	8.98787	1.30354e-69		Medtr1g042895.1	9.7847	3.88161e-25						Medtr7g406830.1	-0.524179	0.0213341
Medtr1g090737.1	8.95678	9.37974e-96		Medtr8g012800.1	9.77106	4.74408e-11						Medtr3g099750.1	-0.525699	0.0476971
Medtr4g023060.1	8.93261	6.00609e-16		Medtr1g042900.1	9.73074	8.59569e-20						Medtr5g008460.1	-0.529218	0.0177393
Medtr7g102840.1	8.90529	1.23364e-93		MT4Noble_043286.1	9.72545	0.0310609						Medtr8g013680.1	-0.530575	0.00665467
Medtr8g071815.1	8.86298	4.29575e-12		Medtr5g035650.1	9.67743	6.93695e-167						Medtr6g033055.1	-0.538325	0.0309423
Medtr0147s0050.1	8.78398	1.18198e-11		Medtr3g415670.1	9.67685	4.04642e-11						Medtr1g095070.1	-0.543927	0.0222319
Medtr3g079630.1	8.77745	0.0182246		Medtr8g468920.1	9.67401	3.6128e-89						Medtr1g067380.1	-0.545927	0.00834417
Medtr5g009200.1	8.77539	1.33101e-07		Medtr0176s0080.1	9.6258	5.23063e-40						Medtr4g104320.1	-0.548352	0.00499884
Medtr5g011340.1	8.77507	1.596e-114		Medtr3g063240.1	9.59196	1.87069e-39						Medtr0180s0050.1	-0.549692	0.00605126
Medtr5g028820.1	8.75251	1.00372e-14		Medtr1g014160.1	9.57762	6.88263e-39						Medtr5g023210.1	-0.556262	0.00320498
Medtr5g009210.1	8.74567	1.26728e-15		Medtr8g031150.1	9.55805	3.10522e-31						Medtr1g012620.1	-0.557445	0.00605126
Medtr7g071720.3	8.73951	1.75294e-14		Medtr7g087880.1	9.53364	9.1105e-107						Medtr1g019660.1	-0.572268	0.0427156
Medtr1g027570.1	8.71066	1.93093e-27		Medtr5g094840.1	9.52191	8.57675e-126						Medtr3g070230.1	-0.57388	0.0466331
Medtr8g104970.1	8.70315	6.21168e-12		Medtr6g014040.1	9.5183	3.6057e-35						Medtr5g093390.1	-0.574399	0.00408822
Medtr7g086190.1	8.66478	3.30491e-138		Medtr7g032720.1	9.49833	0.00179559						Medtr5g009240.1	-0.579148	0.0154126
Medtr6g015695.1	8.61281	9.39838e-16		Medtr7g086040.1	9.48457	4.70743e-16						Medtr7g076030.1	-0.581115	0.000177559
Medtr1g076830.1	8.59638	2.19817e-96		Medtr6g008430.1	9.48064	1.92477e-61						Medtr6g013050.1	-0.582255	0.0215428
Medtr1g021632.1	8.59219	2.23368e-10		Medtr0262s0060.1	9.47683	5.70363e-84						Medtr4g114320.1	-0.58287	0.0254114
Medtr6g036780.1	8.57088	4.34567e-26		Medtr5g037650.1	9.466	1.64387e-14						Medtr2g011080.1	-0.583374	0.0103207
Medtr0027s0260.1	8.56076	2.33482e-11		Medtr2g031420.1	9.45756	2.06321e-60						Medtr2g034720.1	-0.588217	0.0222319
Medtr4g066130.1	8.55724	1.16793e-35		Medtr5g022560.1	9.45136	2.16869e-32						Medtr2g008240.1	-0.588823	0.00259329
Medtr3g045440.1	8.53865	8.15853e-59		Medtr5g025840.1	9.41421	1.85815e-17						MT4Noble_026912.1	-0.591028	0.020223
Medtr7g062350.1	8.51523	1.34039e-08		Medtr2g069273.1	9.41227	0.0377213						Medtr5g059410.1	-0.595658	0.0213341
Medtr1g079120.1	8.50897	9.48096e-14		Medtr3g058390.1	9.40984	6.86709e-113						Medtr3g115970.1	-0.597705	0.0416463
Medtr3g047190.1	8.49274	4.14434e-11		MT35Noble_056458.1	9.39735	1.6114e-31						Medtr7g094710.1	-0.598307	0.0190909
Medtr8g040940.2	8.46054	2.8394e-97		Medtr6g092500.1	9.39657	8.36577e-11						Medtr3g061170.1	-0.598524	0.00257204
Medtr3g078623.1	8.45661	1.31486e-31		Medtr3g079590.1	9.39613	0						Medtr3g010820.1	-0.602105	0.0254114
Medtr7g077090.1	8.43967	4.64919e-13		Medtr5g081780.1	9.33501	3.90592e-85						Medtr8g073120.1	-0.603002	0.0149751
Medtr8g031120.1	8.36315	1.2402e-07		MT35v5_contig_127942_2.1	9.32649	9.28994e-07						Medtr8g058620.1	-0.616314	0.0105831
Medtr8g022270.1	8.33468	6.97398e-36		Medtr1g073990.1	9.32277	2.48613e-45						Medtr3g067935.1	-0.622944	5.62356e-05
Medtr3g079590.1	8.33032	9.68896e-201		Medtr3g111780.1	9.32101	1.69032e-74						Medtr8g046260.1	-0.626357	0.0303661
Medtr0262s0060.1	8.32406	0.000250812		Medtr5g076040.1	9.3135	0.0316976						Medtr1g020000.1	-0.62759	0.0119007
Medtr5g005570.1	8.32293	4.46518e-10		Medtr0016s0010.1	9.27392	6.66991e-08						Medtr5g032960.1	-0.628213	0.0222868
Medtr2g078480.1	8.31419	3.02897e-08		Medtr7g114880.1	9.26374	0.0217082						Medtr0113s0040.1	-0.631958	0.0478879
Medtr2g091215.1	8.27802	4.30399e-133		Medtr1g086970.1	9.25663	2.28193e-30						Medtr3g088110.1	-0.636817	0.0398374
Medtr4g082345.1	8.27422	3.95739e-30		MT4Noble_034612.1	9.2519	5.27604e-07						Medtr7g088620.1	-0.642656	0.0188459
Medtr7g076990.1	8.27015	4.82212e-14		Medtr4g052780.1	9.21322	4.49129e-211						Medtr5g085300.1	-0.647273	0.0366407
Medtr3g104820.1	8.24475	4.10862e-60		Medtr5g014400.1	9.2112	1.76949e-33						Medtr3g094040.1	-0.657703	0.0467625
Medtr7g011630.1	8.23142	3.66335e-08		Medtr0416s0030.1	9.18275	0.000192654						Medtr2g076670.1	-0.668308	0.00176557
Medtr5g022560.1	8.22152	1.47196e-44		Medtr8g031170.1	9.16648	2.17238e-24						Medtr4g011900.1	-0.670308	0.0229925
Medtr7g028815.1	8.2076	5.50016e-44		Medtr7g114870.1	9.16273	2.42028e-12						Medtr7g086050.1	-0.673374	0.000268415
Medtr4g053635.1	8.18862	1.21245e-37		Medtr8g012875.1	9.15651	1.28776e-13						Medtr1g017940.1	-0.67924	0.00122138
Medtr6g071605.1	8.17655	7.21648e-11		Medtr1g081625.1	9.15631	2.04064e-128						Medtr1g068810.10	-0.682164	0.00627994
Medtr4g109150.1	8.14758	3.35138e-23		Medtr8g012890.1	9.1544	9.68034e-31						Medtr4g059390.1	-0.682654	0.000163673
Medtr7g096660.1	8.14506	4.29053e-08		Medtr0291s0020.1	9.15143	7.98139e-06						Medtr4g114550.1	-0.686557	0.00165118
Medtr6g086575.1	8.13628	4.51278e-34		Medtr5g094380.1	9.12413	5.58821e-46						Medtr8g063790.1	-0.703629	0.000798402
Medtr7g115050.1	8.13006	8.02563e-47		Medtr8g092290.1	9.09549	1.03141e-122						Medtr1g085570.5	-0.704267	0.00544235
Medtr2g037790.1	8.09997	2.6632e-27		Medtr1g068630.1	9.0885	4.09933e-14						Medtr7g103030.1	-0.715449	0.00165118
Medtr3g090540.1	8.07287	5.72607e-74		Medtr1g027570.1	9.08747	4.70188e-29						Medtr8g079810.1	-0.716875	0.0034956
MT35v5_Medtr5g035110.1	8.04148	3.39808e-06		Medtr7g057900.1	9.06732	2.46494e-30						Medtr5g095740.1	-0.759148	0.00847621
Medtr6g037750.1	8.04094	4.26531e-55		Medtr4g079630.1	9.05472	4.47854e-13						Medtr1g114600.1	-0.774703	0.00517709
Medtr2g017750.1	8.03278	9.36576e-21		Medtr4g075570.1	9.01682	6.52486e-26						Medtr2g013780.1	-0.777481	0.00093049
Medtr1g069620.1	8.02985	1.25666e-06		Medtr4g091000.1	9.00145	5.84322e-44						Medtr6g090460.1	-0.777951	0.016947
MT35v5_contig_17371_1.1	8.01987	0.0111503		Medtr4g117950.1	8.99627	5.80916e-105						Medtr8g015950.1	-0.795784	0.0156188
Medtr8g087420.1	8.00526	0.00105011		Medtr3g104820.1	8.99441	7.25608e-85						Medtr5g091980.1	-0.796753	0.00247654
MT35v5_contig_49773_1.1	7.9927	1.87841e-10		Medtr7g115050.1	8.97556	1.53945e-65						Medtr3g094060.1	-0.830148	0.018325
Medtr7g076970.1	7.99104	1.62371e-09		Medtr8g067990.1	8.96434	5.08586e-24						Medtr4g088770.1	-0.831135	0.0149751
Medtr1g040500.1	7.98693	1.16539e-18		Medtr3g077910.1	8.93951	7.12673e-15						Medtr2g070240.1	-0.862917	0.0287882
Medtr5g030910.1	7.95712	3.44703e-69		Medtr0302s0030.1	8.92013	1.03663e-37						Medtr8g104655.1	-0.866898	0.0138278
Medtr1g093150.1	7.95641	1.21586e-06		Medtr2g032770.1	8.91366	0.000162558						Medtr5g076960.1	-0.87722	0.000258434
Medtr4g075570.1	7.95355	1.1363e-30		Medtr1g009240.1	8.89978	2.58161e-26						Medtr2g087460.1	-0.882459	0.0421853
Medtr3g067750.1	7.94575	4.48513e-07		Medtr7g079295.1	8.88892	2.96491e-08						Medtr2g027710.1	-0.903247	0.0169109
Medtr1g041315.1	7.92312	2.67414e-06		Medtr2g081630.1	8.87482	4.62166e-40						Medtr8g085650.1	-0.917904	0.0323724
Medtr7g076770.1	7.90141	2.64208e-05		Medtr8g012860.1	8.84433	2.26427e-44						Medtr3g105210.1	-0.95221	0.00900704
Medtr8g031160.1	7.83203	0.000215689		Medtr8g015190.1	8.82005	0.0288867						Medtr5g084570.1	-0.954775	0.000197821
Medtr8g068530.1	7.81587	1.93745e-14		Medtr5g011340.1	8.8015	5.23066e-06						Medtr8g465910.1	-0.970887	0.000492824
Medtr1g109110.1	7.7965	1.4223e-09		Medtr6g013440.1	8.72419	2.71212e-91						Medtr7g023740.1	-0.988545	0.0213841
Medtr2g081600.1	7.7878	5.5315e-67		Medtr4g020520.1	8.71508	1.36554e-23						Medtr8g012240.1	-1.00193	6.92682e-06
Medtr3g111350.1	7.78329	3.7663e-14		Medtr5g033070.1	8.71504	1.02551e-23						Medtr8g023060.1	-1.00732	0.0162371
Medtr4g133010.1	7.67217	4.20422e-32		Medtr5g005570.1	8.70942	5.21316e-24						Medtr5g030340.1	-1.02111	0.0171991
Medtr1g059930.1	7.67204	0.000144141		Medtr2g091165.1	8.69721	3.27944e-22						Medtr8g075780.1	-1.02981	0.0229925
Medtr3g438050.1	7.66935	1.74108e-06		Medtr3g008010.1	8.6769	6.20684e-76						Medtr5g041310.1	-1.06679	0.000336735
Medtr5g005290.1	7.6592	6.86587e-06		Medtr7g061780.1	8.65538	7.67248e-55						Medtr7g023690.1	-1.11133	0.0323724
Medtr7g076960.1	7.64853	2.6419e-06		Medtr4g066130.1	8.64446	8.24082e-254						MT35v5_AC233845_3.1	-1.13803	0.0366407
Medtr6g043090.1	7.64627	1.17101e-18		Medtr4g082345.1	8.64089	3.48195e-38						Medtr8g066850.1	-1.18532	0.000362986
Medtr8g091690.1	7.6396	8.74846e-88		Medtr1g076830.1	8.6254	4.61942e-119						Medtr8g102350.1	-1.34709	6.92682e-06
Medtr7g061780.1	7.62637	1.2194e-59		MT4Noble_024910.1	8.62208	0.00161537						Medtr5g081360.1	-1.58605	0.0170903
Medtr6g044740.1	7.60684	9.10023e-12		Medtr1g105120.1	8.61692	1.06383e-10						Medtr3g103960.1	-1.69059	0.0139254
MT4Noble_042539.1	7.58728	7.26776e-67		Medtr1g074410.1	8.5942	5.01422e-14						Medtr6g033085.1	-2.33887	4.66817e-07
Medtr5g062030.1	7.5743	6.54353e-23		Medtr3g086320.1	8.58721	8.16845e-06
Medtr7g077010.1	7.57149	1.19625e-06		Medtr7g086190.1	8.58681	1.45409e-132
Medtr7g087170.1	7.56387	6.35735e-05		Medtr2g101410.1	8.58482	7.19862e-05
Medtr2g090050.1	7.55731	1.98417e-10		Medtr8g022270.1	8.56274	9.66181e-288
Medtr5g075400.1	7.5386	1.69334e-90		Medtr1g069620.1	8.52433	1.60767e-98
Medtr5g045470.1	7.53504	1.0614e-138		Medtr8g059150.1	8.49967	3.95303e-10
Medtr5g058320.1	7.52286	5.59732e-08		Medtr6g022530.1	8.49458	6.24697e-15
Medtr8g091680.1	7.48596	0.000238104		Medtr8g010280.1	8.47266	0.00461621
Medtr5g031270.1	7.48335	1.12554e-11		Medtr4g005230.1	8.46385	3.68064e-76
Medtr7g081050.1	7.46728	8.67946e-25		Medtr3g045440.1	8.46347	6.00612e-45
Medtr6g463310.1	7.42599	9.02739e-20		Medtr6g052300.1	8.45565	2.42128e-07
Medtr3g107810.1	7.41799	1.65209e-93		Medtr5g011950.1	8.41519	8.41197e-07
Medtr3g086430.1	7.38353	3.91715e-71		Medtr0112s0040.1	8.40019	9.70621e-06
MT35v5_AC235754_9.1	7.37937	1.68388e-25		Medtr2g045290.1	8.39915	7.41471e-05
Medtr8g103227.1	7.35266	3.51656e-05		Medtr4g080083.1	8.39506	4.48995e-08
Medtr4g005270.1	7.31624	3.60274e-33		Medtr0112s0050.1	8.38007	0.013056
Medtr8g012810.1	7.29732	0.000144141		Medtr0027s0260.1	8.3767	7.55798e-08
Medtr5g094380.1	7.29223	2.23724e-26		Medtr8g012705.2	8.37438	6.16444e-08
Medtr4g081190.1	7.28696	8.73437e-21		Medtr5g028820.1	8.36168	2.40651e-14
Medtr6g012160.1	7.27666	0.00202562		Medtr8g067940.1	8.35772	6.16523e-13
Medtr6g038730.1	7.27013	1.23274e-11		Medtr6g006260.1	8.34949	0.0472202
Medtr3g008010.1	7.24684	1.65092e-08		Medtr6g051840.1	8.33022	2.80817e-30
Medtr8g012815.1	7.23641	0.000114066		Medtr4g053635.1	8.32898	1.16488e-50
Medtr8g074750.1	7.22308	0.0107367		Medtr7g076990.1	8.32868	7.30868e-06
Medtr8g078300.1	7.20313	3.7874e-29		Medtr4g094325.1	8.30685	2.2472e-05
Medtr2g070120.1	7.19878	9.64386e-84		Medtr7g102840.1	8.30306	0.000410288
Medtr5g043550.1	7.1727	1.04925e-41		Medtr5g072310.1	8.28054	0.000484711
Medtr6g053600.1	7.17113	1.3402e-92		Medtr6g071605.1	8.27952	1.7725e-11
Medtr6g051860.1	7.16813	1.10235e-44		Medtr4g117000.1	8.27667	4.4453e-13
Medtr4g107930.1	7.13637	5.89335e-36		Medtr2g090050.1	8.27618	5.48287e-18
MT35v5_Medtr6g044930.1	7.12261	4.62271e-63		Medtr6g043090.1	8.26825	4.02962e-32
Medtr5g020810.1	7.11684	5.2968e-12		Medtr8g077515.1	8.25641	0.00986684
Medtr3g058560.1	7.11571	0.000106554		Medtr3g079180.1	8.25468	8.15695e-17
Medtr8g067960.1	7.07798	0.000657398		Medtr4g049550.1	8.25379	1.23341e-16
Medtr3g112460.1	7.05461	1.93809e-126		MT35v5_contig_17371_1.1	8.23649	1.88906e-12
Medtr0536s0010.1	7.05374	8.55041e-46		Medtr2g010170.1	8.23124	0.000215899
Medtr7g105400.1	7.03873	3.99838e-20		Medtr5g084160.1	8.23089	0.00397999
Medtr8g038580.1	7.02653	0.000113437		Medtr8g069880.1	8.21489	1.27309e-05
Medtr8g078360.1	7.02142	3.76977e-05		Medtr1g041815.1	8.21297	1.31214e-05
Medtr6g011490.1	6.99404	5.75657e-44		Medtr4g109150.1	8.1408	5.64283e-45
Medtr7g099570.1	6.97563	1.19735e-19		Medtr7g009410.1	8.11894	8.5468e-26
MT4Noble_013018.1	6.96134	0.000244232		Medtr8g010310.1	8.10757	0.0268069
Medtr1g021630.1	6.95337	4.66224e-05		Medtr7g022640.1	8.09094	0.00378776
Medtr5g026760.1	6.95147	6.34218e-22		Medtr4g057680.1	8.07693	0.0331838
Medtr2g023440.1	6.9503	1.0782e-12		Medtr5g068140.1	8.04637	4.91313e-52
Medtr4g133720.1	6.92834	2.96056e-42		Medtr2g091215.1	8.02157	4.94872e-266
Medtr4g005260.1	6.91159	3.52298e-16		Medtr7g062350.1	8.01372	1.42667e-14
Medtr4g079800.1	6.90639	1.03865e-14		Medtr8g071815.1	8.01363	5.37283e-12
Medtr6g051840.1	6.88702	1.195e-37		Medtr5g010350.1	8.01146	9.23087e-14
Medtr3g118160.1	6.88446	4.93717e-52		Medtr7g079780.1	7.99364	6.13324e-13
Medtr6g083130.1	6.81301	0.00167139		Medtr7g114895.1	7.99186	0.000645359
Medtr4g126930.1	6.8068	1.06404e-31		Medtr4g126930.1	7.98739	1.62315e-46
MT4Noble_014743.1	6.78943	2.66054e-07		Medtr7g077010.1	7.97448	6.53457e-07
Medtr8g107450.1	6.78798	1.74456e-23		Medtr7g076770.1	7.97196	7.37107e-08
Medtr8g012845.1	6.77523	0.00480445		Medtr4g075590.1	7.9567	1.80283e-63
Medtr8g010030.1	6.77357	1.64494e-28		Medtr3g107810.1	7.94129	7.89069e-261
Medtr6g045097.1	6.74161	2.26697e-17		Medtr4g088510.1	7.91919	5.88164e-55
Medtr6g027840.1	6.73855	4.69456e-83		Medtr2g023440.1	7.9157	5.98879e-10
Medtr1g027560.1	6.72595	0.00104176		Medtr1g056530.1	7.89986	9.24419e-17
Medtr6g091960.1	6.67451	0.0403628		Medtr7g077090.1	7.85784	2.29029e-07
Medtr7g114870.1	6.67101	2.30429e-27		Medtr1g090783.1	7.84534	1.70507e-39
Medtr8g087810.1	6.66592	9.5469e-51		Medtr1g039445.1	7.84327	0.000141656
Medtr3g065050.1	6.66539	2.1746e-46		Medtr8g040940.2	7.82299	1.32791e-135
Medtr5g035120.1	6.65895	0.000172486		Medtr3g117690.1	7.82012	1.08278e-74
Medtr7g031847.1	6.63617	5.44556e-50		Medtr1g093150.1	7.81826	6.11154e-20
Medtr6g005630.1	6.63376	1.56638e-64		Medtr5g075400.1	7.78201	1.62795e-117
Medtr2g078490.1	6.62274	0.00218928		Medtr6g007687.1	7.77808	2.29615e-33
Medtr3g014500.1	6.61918	1.10175e-36		Medtr2g008730.1	7.76197	6.90892e-10
MT4Noble_018465.1	6.61722	7.08974e-05		Medtr5g009210.1	7.75143	1.10198e-10
Medtr4g106900.1	6.61456	0.00881297		Medtr8g071050.1	7.75077	1.83692e-171
Medtr7g070800.1	6.6095	2.08967e-63		Medtr7g032820.1	7.74599	0.0110078
Medtr3g022830.1	6.60624	0.000200071		Medtr6g038300.1	7.74548	1.26921e-14
MT4Noble_057129.1	6.58987	0.0215615		Medtr8g103227.1	7.74076	9.35431e-145
Medtr4g035250.1	6.57518	1.14801e-07		Medtr0003s0190.1	7.7141	1.87158e-05
Medtr5g041190.1	6.56059	6.86727e-06		Medtr3g069420.1	7.70772	0.000598286
Medtr7g028805.1	6.55517	1.45511e-32		MT35Noble_037736.1	7.70642	5.03059e-49
Medtr7g098230.1	6.5505	1.51023e-52		MT35v5_contig_49773_1.1	7.68478	1.45341e-10
Medtr7g107210.1	6.54557	1.32886e-05		Medtr7g076970.1	7.68213	1.40346e-05
Medtr1g031450.1	6.49923	0.0147373		Medtr6g086575.1	7.6709	1.45306e-34
Medtr2g094450.1	6.49679	0.0399318		Medtr3g112460.1	7.66589	6.50046e-129
MT35v5_contig_60663_1.1	6.49393	0.0102821		Medtr0017s0100.1	7.65618	0.00439415
Medtr5g033510.1	6.48058	2.36894e-39		Medtr4g005260.1	7.64263	6.32775e-19
Medtr5g010350.1	6.46131	3.61544e-14		Medtr1g021632.1	7.63028	4.8163e-08
Medtr2g036450.1	6.43603	0.0162273		Medtr3g090540.1	7.60948	1.16476e-105
Medtr4g035220.1	6.43547	2.02812e-32		Medtr2g068655.1	7.60617	1.42029e-18
Medtr2g075830.1	6.39173	3.88094e-18		Medtr5g005950.1	7.59678	1.87087e-19
Medtr8g468470.1	6.3881	0.0174148		Medtr5g005290.1	7.58931	3.63999e-08
Medtr5g033580.1	6.38706	0.00976271		Medtr0147s0050.1	7.56828	3.50469e-10
Medtr1g075550.1	6.30612	2.50979e-96		Medtr5g464490.1	7.56013	1.26099e-22
Medtr7g098040.1	6.28682	4.62017e-53		Medtr2g075830.1	7.53943	4.18211e-10
Medtr7g098160.1	6.28377	0.000682163		Medtr7g098160.1	7.51729	8.5521e-81
Medtr2g089380.1	6.25868	1.06683e-39		Medtr7g114890.1	7.50989	2.09599e-14
Medtr2g034950.1	6.25402	1.18437e-30		Medtr5g025850.1	7.50305	4.58423e-26
MT4Noble_011861.1	6.23821	0.0163447		Medtr4g081190.1	7.4966	7.79713e-266
Medtr5g011350.1	6.23737	0.0286658		Medtr3g065800.1	7.49309	9.57892e-05
Medtr5g080660.1	6.23223	0.0136937		Medtr6g027840.1	7.48881	3.92265e-189
Medtr3g069440.1	6.19711	0.0395353		Medtr4g091150.1	7.47926	2.42659e-06
Medtr1g080820.1	6.17994	4.9375e-05		Medtr2g070120.1	7.46487	3.73505e-264
Medtr4g104750.1	6.17695	9.26672e-37		Medtr3g047190.1	7.4601	3.54658e-05
Medtr3g073820.1	6.16146	0.0136795		Medtr7g031847.1	7.45852	5.08522e-72
Medtr8g069775.1	6.0875	3.55995e-33		Medtr7g011630.1	7.45786	3.49457e-08
Medtr2g016730.1	6.08552	2.93417e-44		Medtr7g076960.1	7.45401	2.11756e-06
Medtr1g103670.1	6.03707	0.0324352		Medtr2g102340.1	7.44907	2.65021e-06
Medtr4g114320.1	6.02685	4.49888e-25		Medtr4g091010.1	7.4439	3.83282e-62
Medtr2g078940.1	6.02476	0.0439973		Medtr1g030275.1	7.44344	6.3561e-05
Medtr5g092815.1	6.01844	6.78723e-16		Medtr5g084100.1	7.44075	0.00936732
Medtr3g104900.1	6.0176	4.79885e-54		Medtr5g095460.1	7.41995	3.34295e-09
Medtr4g091150.1	6.01387	9.39405e-07		MT4Noble_014743.1	7.41477	1.61155e-08
Medtr7g070810.1	6.0007	1.332e-12		Medtr0536s0010.1	7.41213	5.25009e-65
Medtr7g079780.1	5.99888	8.02709e-09		Medtr6g069350.1	7.3996	0.0157093
Medtr7g116130.1	5.99515	3.34518e-17		Medtr5g044140.1	7.39758	0.0387984
Medtr3g014360.1	5.9903	8.35686e-10		Medtr0093s0090.1	7.37259	0.000103107
Medtr1g030660.1	5.98956	7.24014e-77		Medtr6g089155.1	7.35932	0.00515093
Medtr8g079710.1	5.92856	0.0138304		Medtr4g123537.1	7.35448	1.899e-40
Medtr5g011320.1	5.92734	4.25626e-70		Medtr5g037780.1	7.33847	0.0327392
Medtr4g073330.1	5.87178	2.42678e-10		Medtr5g095430.1	7.31894	0.00302675
MT4Noble_021879.1	5.85239	0.00145768		Medtr4g094362.1	7.31317	1.3963e-06
Medtr1g011755.1	5.84269	0.00421725		MT35v5_Medtr6g044930.1	7.30873	4.91762e-72
Medtr7g014630.1	5.83998	1.40018e-05		Medtr2g017750.1	7.30603	7.25555e-218
Medtr1g062970.1	5.79698	5.54262e-12		Medtr5g056815.1	7.27602	6.09962e-08
Medtr7g076920.1	5.77484	3.43304e-15		Medtr8g007555.1	7.26648	0.0185088
Medtr1g101370.1	5.75715	4.8604e-26		Medtr2g078480.1	7.25687	1.13957e-06
Medtr7g009410.1	5.73081	4.29712e-11		Medtr8g091690.1	7.25065	4.39388e-170
Medtr3g093270.1	5.69975	1.52073e-80		Medtr6g004670.1	7.23291	0.00812691
Medtr8g036050.1	5.6751	4.78683e-73		Medtr2g099790.3	7.23003	0.000738266
Medtr3g028650.1	5.67222	2.20301e-12		Medtr7g055783.1	7.22642	0.000477845
Medtr2g102340.1	5.65996	0.0268004		Medtr4g035835.1	7.22007	0.0401184
Medtr5g034890.1	5.65111	0.00482633		Medtr3g461000.1	7.2195	1.58946e-49
Medtr4g093050.1	5.55023	4.58447e-07		Medtr6g038730.1	7.21568	4.71411e-16
Medtr2g089130.1	5.54657	0.00595987		Medtr8g087810.1	7.21329	1.08675e-99
Medtr2g104800.1	5.53923	5.09087e-36		Medtr6g037750.1	7.21309	8.22798e-58
Medtr6g056070.1	5.53829	2.00704e-72		Medtr8g087420.1	7.19516	3.33196e-83
Medtr8g463700.1	5.51754	0.00384581		Medtr8g104970.1	7.18796	1.0595e-13
Medtr8g077340.1	5.50605	0.0111671		Medtr1g027250.1	7.18614	2.2859e-14
Medtr7g012350.1	5.50464	1.64606e-17		Medtr1g041315.1	7.17855	1.09039e-06
MT35v5_CU651589_6.1	5.46899	1.76738e-05		MT35v5_Medtr7g072050.1	7.17641	0.00178747
Medtr2g101920.1	5.42809	2.69156e-63		Medtr5g045530.1	7.14972	0.00249297
Medtr4g128180.1	5.42385	1.73911e-12		Medtr7g051065.1	7.13022	0.0475154
Medtr3g078730.1	5.37019	2.63184e-14		Medtr7g100860.1	7.1162	0.0369986
Medtr6g007690.1	5.35509	3.3601e-35		Medtr7g081050.1	7.10698	4.19647e-13
Medtr4g080700.1	5.29869	1.20954e-11		Medtr4g071400.1	7.08375	0.0190367
Medtr1g083983.1	5.28125	0.000167861		MT4Noble_013587.1	7.07749	7.6057e-06
Medtr0188s0020.1	5.26122	5.92056e-17		Medtr5g045470.1	7.07131	6.20255e-183
Medtr3g114900.1	5.24865	7.32771e-28		Medtr5g059670.1	7.07119	0.000159129
Medtr4g126350.1	5.245	0.0264906		Medtr4g133010.1	7.04231	4.88685e-69
Medtr5g069360.1	5.24342	7.12241e-14		Medtr8g078300.1	7.03256	3.18094e-42
Medtr7g116650.1	5.22759	3.57339e-40		Medtr5g019870.1	7.03188	0.00365963
Medtr4g064873.1	5.1992	0.000221349		Medtr2g103317.1	7.0237	2.26589e-05
Medtr6g477760.1	5.17239	1.13046e-23		Medtr1g079120.1	7.02021	6.35314e-100
Medtr6g007687.1	5.16207	3.29923e-24		Medtr7g087890.1	7.01314	8.32056e-151
Medtr2g072260.1	5.15909	1.76098e-07		Medtr7g056513.1	6.99014	0.000305245
Medtr3g058060.1	5.13939	4.68493e-29		Medtr1g115435.1	6.96523	0.0393436
Medtr2g036500.1	5.12558	1.26568e-06		Medtr5g011960.1	6.9638	4.39668e-18
Medtr1g090930.1	5.11362	0.0458751		Medtr4g133720.1	6.95632	5.16056e-63
Medtr7g102460.1	5.10075	2.68991e-48		Medtr1g109110.1	6.95607	4.46206e-179
Medtr3g018920.1	5.09458	0.00907165		Medtr6g463310.1	6.94859	3.18708e-22
Medtr4g057865.1	5.0705	0.0180051		MT35v5_Medtr5g037740.1	6.9332	0.046986
Medtr1g080780.1	5.06454	0.00319722		Medtr5g095400.1	6.88348	1.0958e-05
Medtr8g479440.1	5.05303	0.0139664		Medtr4g013240.1	6.88003	1.27181e-08
Medtr4g011120.1	5.0466	1.21407e-58		Medtr4g023060.1	6.87803	2.68492e-32
Medtr5g026730.1	5.04201	4.27374e-25		Medtr1g052845.1	6.86863	7.19862e-05
Medtr8g010530.1	5.02467	5.53783e-29		Medtr8g031120.1	6.86829	1.94042e-05
MT4Noble_008440.1	4.9629	3.3886e-08		Medtr5g030910.1	6.86466	4.59182e-09
Medtr2g008730.1	4.95353	0.00491235		Medtr7g087170.1	6.85969	5.9207e-05
Medtr4g108170.1	4.95225	5.27547e-14		Medtr6g053600.1	6.8345	2.39661e-105
Medtr8g107250.1	4.94411	4.22436e-80		Medtr3g028650.1	6.82628	4.65157e-11
Medtr8g083170.1	4.94225	5.82272e-32		Medtr7g070860.1	6.81706	2.28563e-22
Medtr1g027250.1	4.92068	1.78976e-07		Medtr7g033300.1	6.77901	5.89237e-05
Medtr4g133640.1	4.90161	0.000260348		Medtr4g119450.1	6.77077	0.00470082
Medtr7g092620.1	4.89913	2.93293e-75		Medtr4g029210.1	6.76469	9.63214e-15
Medtr1g050525.1	4.89637	8.84106e-40		MT35v5_AC235754_9.1	6.76039	3.9411e-28
Medtr3g467150.1	4.85044	7.78434e-31		Medtr5g009200.1	6.75632	1.76128e-09
Medtr5g043830.1	4.84769	3.98232e-05		Medtr7g098040.1	6.75046	4.31496e-109
Medtr4g011800.1	4.82787	8.49204e-32		MT4Noble_011952.1	6.7373	6.96774e-08
Medtr7g111740.1	4.80742	6.11519e-42		Medtr4g118840.1	6.73308	8.64105e-97
Medtr2g093750.1	4.76473	1.06906e-08		Medtr2g034950.1	6.70418	1.37146e-27
Medtr3g106430.1	4.73329	3.90091e-53		MT4Noble_013018.1	6.68495	7.40702e-05
Medtr1g110290.1	4.71356	1.59716e-16		MT35v5_Medtr5g037640.1	6.68076	0.0179912
Medtr6g015950.1	4.71015	2.60436e-57		MT4Noble_042539.1	6.68031	5.4079e-87
Medtr4g057890.1	4.70894	2.29517e-05		Medtr5g040490.1	6.67966	0.025648
Medtr8g087710.1	4.70101	4.18829e-40		Medtr7g070800.1	6.67082	4.41102e-61
Medtr0015s0030.1	4.6898	5.18824e-20		Medtr4g080700.1	6.66069	4.82068e-13
Medtr3g117560.1	4.64846	3.68813e-16		Medtr3g104900.1	6.6356	3.69669e-106
Medtr5g012270.1	4.63733	1.18596e-10		Medtr1g011755.1	6.63456	0.000369896
Medtr3g082180.1	4.63439	1.7911e-07		Medtr3g088745.1	6.61982	0.00393068
Medtr1g027260.1	4.62852	0.00132193		Medtr7g098930.1	6.60388	0.000735458
Medtr3g436160.1	4.6192	0.000336467		Medtr3g086430.1	6.60281	3.67965e-146
Medtr4g094825.1	4.61591	7.20932e-09		Medtr6g044740.1	6.59869	2.7602e-25
Medtr2g019370.1	4.60541	2.34985e-30		Medtr1g080780.1	6.58253	4.10738e-08
Medtr7g070870.1	4.58546	2.42358e-34		Medtr6g051860.1	6.58141	3.15982e-52
Medtr4g040360.1	4.57738	7.61811e-10		Medtr7g078770.1	6.56889	2.11876e-15
Medtr4g079770.1	4.57142	2.80954e-31		Medtr8g010330.1	6.53852	8.99123e-07
Medtr6g043700.1	4.55998	1.18776e-16		Medtr4g005270.1	6.53682	6.12224e-48
Medtr6g009260.1	4.55761	8.94748e-06		Medtr5g074850.1	6.51519	0.000749657
Medtr5g040490.1	4.5431	1.08306e-06		Medtr2g088610.1	6.5074	0.00644288
Medtr4g105090.1	4.50975	1.04057e-27		Medtr5g026760.1	6.49841	2.86651e-30
Medtr3g011630.1	4.49832	2.25113e-25		Medtr5g020810.1	6.49338	2.5387e-122
Medtr3g107800.1	4.48566	9.47773e-18		Medtr7g116130.1	6.47759	3.17298e-25
Medtr3g463590.1	4.47143	0.00423649		Medtr8g091680.1	6.46647	0.007487
Medtr4g012610.1	4.47132	0.000998203		Medtr3g415580.1	6.45388	0.0321005
Medtr1g081760.1	4.46502	0.000110661		Medtr3g118160.1	6.44825	1.72199e-151
Medtr4g093040.1	4.45877	1.57747e-13		Medtr5g066470.1	6.44788	0.00324627
Medtr4g102400.1	4.45686	7.56285e-42		Medtr7g098230.1	6.44059	1.29386e-93
Medtr3g057980.1	4.45394	8.97586e-49		Medtr8g077340.1	6.42634	0.00292979
Medtr7g094760.1	4.3959	1.3381e-16		Medtr8g012815.1	6.42162	0.00159692
Medtr2g010320.1	4.3952	6.15288e-08		Medtr8g031160.1	6.4208	0.000949459
MT4Noble_012183.1	4.38835	0.0399101		Medtr3g036335.1	6.40836	1.62213e-31
Medtr5g086080.1	4.34411	2.34577e-33		Medtr6g009260.1	6.39612	6.3244e-16
MT4Noble_054646.1	4.31566	7.49712e-05		Medtr6g045097.1	6.39227	6.34248e-11
Medtr3g078250.1	4.26344	1.63534e-19		Medtr5g464480.1	6.39142	1.90122e-21
Medtr4g074130.1	4.25743	9.6824e-22		Medtr3g436160.1	6.3663	8.16807e-13
Medtr1g098300.1	4.25722	3.38215e-46		MT35v5_contig_105500_1.1	6.35853	0.039609
Medtr7g091570.1	4.24501	1.52622e-11		Medtr8g068530.1	6.35291	3.20082e-138
Medtr5g025875.1	4.23822	0.0158509		Medtr1g062690.1	6.33646	0.00240437
Medtr5g018320.1	4.23686	1.04243e-120		Medtr7g096660.1	6.31807	0.0090186
Medtr6g012980.1	4.20775	1.36145e-18		Medtr8g078360.1	6.31654	0.00136148
Medtr1g062630.1	4.20615	7.61244e-06		MT4Noble_036858.1	6.31426	0.0219283
Medtr1g050550.1	4.17098	1.16736e-28		MT4Noble_048958.1	6.30272	0.00212896
MT4Noble_049207.1	4.16944	1.89377e-05		Medtr1g040500.1	6.29429	0
Medtr8g033380.1	4.1685	1.36915e-33		Medtr6g083130.1	6.28488	0.00318799
Medtr7g098150.1	4.16193	3.17033e-13		Medtr4g114320.1	6.2811	6.61436e-38
Medtr6g462640.1	4.15308	2.80294e-33		Medtr4g107930.1	6.27188	2.73608e-23
MT35Noble_020485.1	4.13619	0.00188367		MT35Noble_060041.1	6.26809	1.86837e-34
Medtr4g099310.1	4.13436	2.37497e-16		Medtr7g010878.1	6.24841	0.00185868
MT35v5_Medtr8g074700.1	4.1237	1.6992e-06		Medtr7g099570.1	6.24769	6.42545e-19
Medtr4g080730.1	4.09679	1.47685e-08		Medtr5g011350.1	6.23883	0.00174336
Medtr2g036440.1	4.0807	8.50453e-31		Medtr3g014500.1	6.23089	5.56143e-51
Medtr4g109380.1	4.06506	6.51661e-08		Medtr7g028805.1	6.22431	3.80034e-72
MT35v5_Medtr7g005810.1	4.05608	0.0323544		Medtr4g035250.1	6.21533	2.48608e-59
Medtr3g098650.1	4.04942	6.70312e-05		Medtr3g114900.1	6.21051	2.12874e-66
Medtr1g017500.1	4.00573	9.77012e-35		Medtr8g107450.1	6.21035	2.46222e-221
Medtr5g016320.1	3.94146	2.42427e-05		Medtr4g106900.1	6.20323	0.00426182
Medtr7g106710.1	3.93684	1.71535e-14		Medtr2g076010.1	6.19359	6.38901e-12
Medtr2g062310.1	3.92436	5.81746e-09		Medtr5g033510.1	6.19025	1.32244e-54
Medtr4g101970.1	3.90476	0.00396739		Medtr7g078060.1	6.17199	0.0101639
Medtr2g089100.1	3.90159	9.11532e-57		Medtr5g031270.1	6.17013	3.52205e-25
Medtr5g010590.1	3.89135	5.62073e-24		Medtr2g046680.1	6.16735	0.000521993
Medtr8g091720.1	3.8575	3.43672e-50		Medtr2g014250.1	6.15916	2.70464e-15
Medtr5g035560.1	3.84918	0.00351778		Medtr4g079800.1	6.14954	1.10802e-24
Medtr8g042870.1	3.84851	0.000899921		Medtr3g078250.1	6.13128	2.90452e-42
Medtr6g012970.1	3.84603	1.96614e-44		Medtr5g009590.1	6.12106	0.00469855
MT4Noble_026539.1	3.82082	0.0390626		Medtr2g101660.1	6.11683	4.83086e-18
Medtr6g011860.1	3.81667	0.000377867		Medtr2g036450.1	6.10115	0.00992484
Medtr5g026720.1	3.80907	8.40151e-07		Medtr6g061690.1	6.09937	1.75299e-10
Medtr8g106670.1	3.80835	2.10753e-09		Medtr1g062970.1	6.09801	1.09918e-11
Medtr2g023150.1	3.79564	1.12951e-48		Medtr8g067960.1	6.09499	0.00569368
Medtr7g099710.1	3.79538	0.00106328		MT4Noble_018465.1	6.08556	2.0648e-06
Medtr8g014790.1	3.79337	7.91497e-05		Medtr7g105400.1	6.07999	1.02667e-30
Medtr3g028040.1	3.7412	1.60183e-05		Medtr1g010220.1	6.05772	9.1602e-05
Medtr6g051680.1	3.73822	1.96831e-22		Medtr7g058880.1	6.05544	0.0155853
Medtr7g070880.1	3.73753	2.7341e-06		MT35v5_contig_184230_8.1	6.05061	0.0327325
Medtr4g117750.1	3.73698	7.59766e-24		Medtr7g013170.1	6.04733	3.36565e-10
Medtr8g068050.1	3.73646	3.64603e-30		Medtr5g062030.1	6.04483	2.27689e-15
Medtr6g464840.1	3.73406	7.99595e-19		Medtr6g015695.1	6.04455	2.37768e-18
Medtr3g020880.1	3.73123	3.51653e-26		Medtr6g092520.1	6.04299	2.16951e-06
Medtr4g129010.1	3.65291	7.38867e-47		Medtr4g071710.1	6.04163	1.08089e-08
Medtr1g013410.1	3.65216	0.0219275		Medtr1g062710.1	6.03411	6.15316e-22
Medtr4g083110.1	3.64376	0.00352887		Medtr8g040410.1	6.03341	0.000957992
Medtr5g031390.1	3.63125	5.22736e-08		Medtr4g035220.1	6.02547	3.73451e-28
Medtr5g018610.1	3.60947	5.26955e-33		Medtr7g070810.1	6.01585	1.13208e-95
Medtr1g095970.1	3.6046	0.0160535		Medtr4g133640.1	6.01404	5.39258e-05
Medtr4g131180.1	3.59808	5.23705e-10		Medtr1g103670.1	5.99048	0.0142532
Medtr3g434790.1	3.59354	4.49888e-25		Medtr8g069775.1	5.96881	2.29081e-48
Medtr3g111900.1	3.56133	8.68922e-39		Medtr7g087960.1	5.95665	0.0177001
Medtr2g062560.1	3.55811	1.22594e-37		Medtr8g479440.1	5.94548	7.46414e-06
Medtr7g100990.1	3.55778	7.02668e-11		Medtr8g012845.1	5.94201	0.0122093
Medtr3g107830.1	3.55609	1.67488e-32		Medtr6g056070.1	5.94121	8.0448e-98
Medtr8g095130.1	3.49748	0.0447668		Medtr4g073330.1	5.93101	5.58149e-10
Medtr7g063320.1	3.46548	8.82156e-27		Medtr0015s0030.1	5.9304	1.87536e-43
Medtr4g057730.1	3.44422	2.03034e-14		Medtr7g095150.1	5.92287	6.29407e-05
Medtr2g062430.1	3.44295	5.90955e-18		Medtr7g087520.1	5.9153	0.000139836
Medtr2g026510.1	3.42581	9.99799e-22		Medtr4g097360.1	5.90675	0.0385337
Medtr2g042570.1	3.41284	4.33943e-14		Medtr4g064873.1	5.86331	6.41688e-05
Medtr4g100990.1	3.38373	0.0008624		Medtr5g043830.1	5.85574	1.22177e-09
Medtr1g116000.1	3.3747	1.52126e-19		Medtr4g059830.1	5.85381	0.0330823
Medtr1g017910.1	3.36965	8.46247e-06		Medtr2g037790.1	5.84519	2.12329e-28
Medtr6g006990.1	3.36287	0.0409195		Medtr4g040360.1	5.84037	1.36558e-13
Medtr3g058250.1	3.35307	5.37195e-16		MT4Noble_021879.1	5.83861	0.024462
Medtr2g012790.1	3.3448	9.48311e-26		Medtr1g059930.1	5.83101	5.47498e-05
Medtr1g069725.1	3.31397	9.94545e-19		MT4Noble_023631.1	5.8243	0.0453317
Medtr5g090880.1	3.31147	0.0275452		Medtr3g065050.1	5.82165	5.22257e-41
Medtr4g064025.1	3.305	1.91416e-14		Medtr7g012350.1	5.81485	1.0922e-14
Medtr4g083620.1	3.29484	2.10564e-07		Medtr8g468470.1	5.81292	0.0333591
Medtr2g097540.1	3.29258	0.0035665		Medtr1g080820.1	5.81243	1.76518e-45
Medtr1g103080.1	3.25688	1.54221e-20		Medtr8g069240.1	5.8112	0.0358024
Medtr8g006190.1	3.25588	0.00705782		Medtr4g085800.1	5.80696	5.61899e-09
Medtr8g078910.1	3.22908	1.19184e-18		Medtr4g079770.1	5.80457	1.87403e-07
Medtr1g103090.1	3.22696	6.0357e-31		Medtr3g073820.1	5.79958	2.60363e-68
Medtr5g072990.1	3.22107	8.71627e-13		MT35v5_Medtr4g119520.1	5.79839	0.00025471
Medtr3g099740.1	3.21847	1.26212e-28		Medtr1g060190.1	5.79839	0.000275203
Medtr2g008650.1	3.20525	3.7742e-05		Medtr5g092815.1	5.76878	2.33912e-18
Medtr8g479260.1	3.20525	3.7742e-05		Medtr4g104750.1	5.72164	8.07666e-97
Medtr1g081230.1	3.18929	2.74998e-05		Medtr1g030660.1	5.71749	3.60268e-124
Medtr4g090580.1	3.18491	4.10922e-09		Medtr3g049800.1	5.71635	1.98947e-07
Medtr3g408340.1	3.18208	7.46226e-20		Medtr1g042893.1	5.7106	0.0425842
Medtr1g013150.1	3.17296	5.32734e-34		Medtr7g014630.1	5.70645	1.93697e-14
MT35v5_Medtr2g008270.1	3.1625	0.0121304		Medtr5g026730.1	5.67808	1.14027e-33
Medtr7g012340.1	3.13794	1.02073e-05		MT4Noble_008440.1	5.67799	1.83232e-18
Medtr1g055015.1	3.13206	0.00143394		Medtr8g098620.1	5.67603	7.21374e-07
Medtr4g119500.1	3.12528	6.76892e-06		Medtr7g107210.1	5.67493	2.50557e-09
Medtr2g059760.1	3.12236	0.0277651		Medtr3g078730.1	5.6578	6.89899e-26
Medtr2g014250.1	3.08791	3.28737e-11		Medtr6g011490.1	5.65638	3.64825e-95
Medtr6g033450.1	3.07881	4.32286e-15		Medtr5g043550.1	5.63098	1.29478e-39
Medtr3g115940.1	3.0749	3.77014e-30		Medtr1g027560.1	5.61987	0.0463718
MT35v5_contig_50217_1.1	3.0614	5.32593e-11		Medtr1g017920.1	5.61689	3.26736e-08
Medtr1g061540.1	3.0601	8.29605e-06		Medtr1g088150.1	5.60744	0.000174277
Medtr2g069300.1	3.05587	0.0107529		Medtr3g079850.1	5.59209	2.28607e-06
Medtr4g090600.1	3.05566	9.96245e-13		Medtr2g072260.1	5.58738	4.09691e-98
Medtr5g023170.1	3.03777	1.83171e-15		Medtr5g098780.1	5.58627	0.000896565
Medtr4g103630.1	3.02049	1.14334e-05		Medtr1g110290.1	5.58035	5.85518e-64
MT35v5_contig_106754_1.1	3.01601	4.15858e-33		Medtr6g036780.1	5.56866	1.77846e-25
Medtr3g082200.1	3.01541	1.43713e-12		Medtr7g099870.1	5.56027	0.00245063
Medtr3g021440.1	3.00775	7.76956e-18		MT4Noble_048959.1	5.5372	0.0475796
Medtr1g109390.1	2.99573	7.60171e-05		Medtr4g094342.1	5.53553	0.00168937
Medtr5g009190.1	2.98151	0.0081907		Medtr2g093750.1	5.51858	3.14063e-11
MT35v5_Medtr7g108430.1	2.97422	2.65467e-22		Medtr8g036050.1	5.50146	1.59399e-122
Medtr8g014690.1	2.96159	0.00904321		Medtr2g078490.1	5.47894	0.00135456
Medtr2g010530.1	2.93916	5.59496e-23		Medtr1g075550.1	5.47635	2.56937e-84
Medtr3g107393.1	2.91103	3.09233e-22		Medtr3g086970.1	5.46576	0.0483989
Medtr8g087600.1	2.90279	0.0318647		Medtr8g010030.1	5.44619	1.08279e-46
Medtr4g097020.1	2.89813	0.0223162		Medtr3g058560.1	5.42691	0.00332547
Medtr3g079320.1	2.89461	5.2824e-07		Medtr5g011320.1	5.41869	1.13292e-205
Medtr6g029180.1	2.87601	4.05076e-51		Medtr3g022830.1	5.41159	9.57465e-83
Medtr0536s0020.1	2.87528	1.40314e-12		Medtr3g062830.1	5.37542	0.036182
MT35v5_AC233651_1010.1	2.84586	0.0239123		Medtr6g005630.1	5.36935	5.32599e-56
Medtr5g006740.1	2.81336	0.00018789		Medtr2g089130.1	5.34982	0.00113108
Medtr6g082180.1	2.80666	2.23394e-08		Medtr7g098220.1	5.34622	3.51065e-07
Medtr3g035830.1	2.79661	1.96925e-19		Medtr4g099310.1	5.346	2.72057e-24
Medtr2g044100.1	2.79651	4.00405e-28		Medtr4g116040.1	5.33133	0.0029638
Medtr3g058000.1	2.7943	6.01876e-10		Medtr2g010320.1	5.3298	8.63778e-13
Medtr7g077313.1	2.78639	1.16644e-11		Medtr7g080935.1	5.31019	2.5536e-09
Medtr3g058630.1	2.76888	4.04099e-26		Medtr1g101370.1	5.3056	1.71872e-54
Medtr5g026640.1	2.76885	2.87747e-11		Medtr2g101920.1	5.26733	2.19899e-236
Medtr0021s0370.1	2.76237	3.53897e-17		Medtr4g123583.1	5.23049	0.00834222
Medtr7g115740.1	2.74405	3.84516e-17		Medtr4g048520.1	5.21977	0.00574888
Medtr2g008470.1	2.74161	3.21002e-22		Medtr2g016730.1	5.21755	2.19992e-44
Medtr3g064090.1	2.74064	1.85941e-13		Medtr3g014360.1	5.18866	1.01151e-13
Medtr6g088805.1	2.7233	2.13715e-13		Medtr5g099060.1	5.18768	1.05534e-05
Medtr5g005560.1	2.70922	0.000518519		Medtr8g042870.1	5.17684	4.90038e-06
MT4Noble_037277.1	2.70608	0.0103217		Medtr0188s0020.1	5.17516	2.13768e-27
Medtr8g074920.1	2.6977	8.59379e-23		Medtr4g083110.1	5.17513	0.00430244
Medtr1g009270.1	2.69458	2.46083e-11		Medtr3g467150.1	5.17273	5.53272e-40
Medtr2g025170.1	2.69333	2.32963e-12		Medtr3g095340.1	5.17175	3.49457e-08
Medtr5g083030.1	2.69221	6.41079e-29		Medtr3g415610.1	5.16942	0.000238338
Medtr7g105570.1	2.68705	9.51058e-68		Medtr4g128180.1	5.16414	2.34915e-13
Medtr0036s0050.1	2.68387	0.0342316		Medtr7g102460.1	5.15636	7.4067e-120
Medtr4g130270.1	2.68205	3.80564e-31		Medtr2g089380.1	5.1543	8.91316e-59
Medtr4g063070.1	2.67812	0.000327921		Medtr3g093270.1	5.13516	2.79631e-68
Medtr4g051280.1	2.67222	0.0256874		Medtr8g036830.1	5.12099	5.48055e-05
Medtr6g033955.1	2.6596	0.0283524		MT4Noble_011861.1	5.10544	0.0212836
Medtr8g046240.1	2.65318	1.13501e-15		Medtr4g119500.1	5.09276	1.68773e-24
Medtr8g055940.1	2.65289	3.77004e-09		Medtr2g075790.1	5.08884	0.0405211
Medtr8g028070.1	2.65243	5.46044e-05		Medtr1g050525.1	5.08811	1.36236e-159
Medtr3g102450.1	2.64909	0.000966471		Medtr5g033580.1	5.07904	0.00789967
Medtr1g096030.1	2.63929	1.63148e-05		Medtr6g007690.1	5.0771	1.30335e-42
Medtr5g040460.1	2.63152	0.00445488		Medtr8g107250.1	5.07371	1.64826e-185
Medtr4g132350.1	2.63005	4.52736e-09		MT35v5_Medtr8g074700.1	5.066	8.23341e-08
Medtr8g103233.1	2.61441	2.39179e-09		Medtr6g477760.1	5.05239	2.8447e-41
Medtr4g093980.1	2.61019	0.0493822		Medtr6g091960.1	5.04302	0.00399725
Medtr7g112963.1	2.60735	1.2032e-24		Medtr8g087600.1	5.02822	0.014346
MT35v5_contig_105339_1.1	2.60521	6.31139e-09		Medtr3g107800.1	4.99098	1.56837e-80
Medtr1g038680.1	2.60178	0.00621526		Medtr3g079860.1	4.98113	6.44214e-10
Medtr7g071970.1	2.5994	2.79915e-16		Medtr7g010820.1	4.97828	0.000730016
MT35v5_contig_104746_1.1	2.58683	3.71691e-14		Medtr5g098775.1	4.97606	0.000247123
Medtr6g044810.1	2.57457	1.70804e-17		Medtr3g106430.1	4.95075	1.47306e-151
Medtr6g033870.1	2.57101	0.0035665		Medtr1g054635.1	4.93848	2.33629e-06
Medtr7g015710.1	2.56459	2.10502e-18		Medtr5g084000.1	4.92827	0.0140596
Medtr5g077640.1	2.55769	0.000157522		Medtr3g031270.1	4.92774	5.7801e-10
Medtr7g045710.1	2.54347	2.09086e-05		Medtr7g098150.1	4.92437	8.61285e-21
Medtr7g071840.1	2.53001	1.60947e-10		Medtr8g074750.1	4.92163	0.0139638
Medtr6g079630.1	2.51064	2.4684e-09		Medtr1g021630.1	4.91264	3.29558e-06
Medtr6g086560.1	2.50959	1.53268e-42		Medtr2g007210.1	4.90522	2.28168e-05
Medtr7g075040.1	2.50718	9.59727e-10		Medtr1g098300.1	4.89804	9.82077e-87
Medtr2g068950.1	2.48227	3.46373e-17		Medtr7g056640.1	4.89503	0.0321617
Medtr5g090830.1	2.47777	0.00113371		Medtr4g119510.1	4.89204	0.000262863
Medtr5g074710.1	2.47485	0.0140381		Medtr3g069440.1	4.88755	0.0163254
Medtr4g084800.1	2.45612	5.62781e-31		Medtr7g092620.1	4.87426	3.33975e-153
Medtr7g105460.1	2.45138	8.35726e-30		Medtr0061s0050.1	4.80644	0.00447333
Medtr2g438320.1	2.43726	0.00373081		Medtr8g106670.1	4.78381	4.12511e-19
Medtr7g069970.1	2.43651	5.35536e-18		Medtr7g024750.1	4.77895	2.36991e-06
Medtr8g064840.1	2.43385	1.32823e-12		MT35v5_Medtr5g027490.1	4.77393	9.83735e-09
Medtr0083s0100.1	2.42533	1.29044e-08		Medtr6g015950.1	4.7725	7.88579e-95
Medtr8g095040.1	2.42264	7.22506e-16		Medtr4g057890.1	4.76712	4.09933e-14
Medtr8g089650.1	2.42193	7.10897e-12		Medtr4g134460.1	4.76654	2.00934e-05
Medtr5g068190.1	2.41125	0.000382267		Medtr3g095420.1	4.76631	0.00129979
MT35v5_contig_82954_1.1	2.41006	0.0353888		Medtr8g465310.1	4.76184	1.93548e-10
Medtr8g020960.1	2.40664	0.0188059		Medtr8g023090.1	4.74718	4.97605e-05
Medtr4g053630.1	2.39835	3.88354e-36		Medtr1g109650.1	4.73356	2.45747e-05
Medtr8g009170.1	2.38448	2.7291e-05		Medtr7g116650.1	4.72405	1.29386e-93
Medtr8g466030.1	2.38161	6.24291e-06		Medtr3g438050.1	4.72234	0.0308628
Medtr7g063560.1	2.38047	0.000892421		Medtr4g108170.1	4.71886	4.67581e-22
Medtr5g036900.1	2.35547	0.0468218		Medtr3g060220.2	4.71261	0.0496564
Medtr8g104080.1	2.33571	4.66224e-05		Medtr7g070870.1	4.71017	8.32124e-37
Medtr4g100480.1	2.3335	3.29223e-11		Medtr4g093040.1	4.70376	1.46236e-23
Medtr2g461970.1	2.32272	6.29427e-27		Medtr4g057865.1	4.70157	1.39128e-12
Medtr0011s0280.1	2.31514	3.87517e-41		Medtr7g076920.1	4.68815	1.2215e-12
MT35v5_contig_51663_4.1	2.31331	0.0346671		Medtr4g109380.1	4.68087	3.77078e-07
Medtr8g068265.1	2.30941	1.2298e-25		Medtr8g083170.1	4.67116	4.25588e-98
Medtr8g035820.1	2.30604	1.90779e-15		Medtr2g055010.1	4.66445	0.0455193
Medtr8g018570.1	2.30473	2.93986e-11		MT35v5_contig_167831_1.1	4.65863	0.044435
Medtr5g097150.1	2.29816	0.00319637		Medtr4g011120.1	4.64227	3.91937e-59
Medtr5g090660.1	2.27203	6.24195e-12		Medtr8g069625.1	4.64072	2.96151e-15
MT4Noble_021310.1	2.26685	0.0203367		Medtr1g034330.1	4.63084	0.000886832
Medtr5g084090.1	2.25879	0.00263912		Medtr1g081760.1	4.62536	2.44287e-05
Medtr3g057970.1	2.25401	1.10012e-17		Medtr2g104800.1	4.61871	3.82547e-85
Medtr5g017290.1	2.24974	5.59822e-09		Medtr5g004990.1	4.61837	0.0354405
Medtr7g117280.1	2.24787	1.14609e-09		Medtr4g011800.1	4.60311	6.92087e-48
Medtr7g080950.1	2.22384	2.18501e-13		Medtr0879s0010.1	4.60063	3.86386e-09
Medtr4g058730.1	2.20775	3.11912e-14		Medtr4g074130.1	4.60013	3.45464e-34
Medtr4g087810.1	2.20742	0.00334471		Medtr7g406880.1	4.594	2.15978e-05
Medtr2g011580.1	2.19452	1.0511e-06		Medtr3g111350.1	4.59305	6.2528e-16
Medtr4g082230.1	2.19377	7.6435e-06		Medtr3g058060.1	4.59278	2.57695e-35
Medtr1g101500.1	2.19306	0.000260348		Medtr6g093180.1	4.59169	1.41993e-09
Medtr4g076490.1	2.1888	8.9761e-27		Medtr8g054290.1	4.58977	2.64882e-05
Medtr2g435450.1	2.16735	8.41518e-07		Medtr7g070880.1	4.58951	2.24081e-11
Medtr3g011730.1	2.16465	2.00512e-08		Medtr3g082180.1	4.58909	7.1482e-06
Medtr4g107720.1	2.16065	3.82252e-16		Medtr1g093030.1	4.58782	1.46387e-15
Medtr6g021915.1	2.1524	1.93784e-10		Medtr8g038580.1	4.58646	0.00216467
Medtr4g093760.1	2.14939	0.014137		Medtr8g087710.1	4.57625	2.73702e-117
Medtr8g104100.1	2.14887	1.14934e-06		Medtr8g033380.1	4.55477	2.04618e-56
Medtr2g023860.1	2.14432	3.83277e-12		Medtr2g069245.1	4.54319	2.40015e-08
Medtr4g075150.1	2.14046	8.27161e-14		Medtr7g082810.1	4.53811	0.00368335
Medtr3g096450.1	2.13796	0.0448681		Medtr2g079380.1	4.53023	1.98427e-10
Medtr4g094515.1	2.13729	8.5091e-10		Medtr7g066110.1	4.50824	8.23325e-05
Medtr3g103960.1	2.13543	9.38745e-07		Medtr4g129010.1	4.48123	7.99289e-120
Medtr5g062370.1	2.12635	0.00732971		Medtr7g106710.1	4.48082	8.58363e-25
Medtr3g076630.1	2.12167	1.98013e-17		Medtr3g057980.1	4.48063	2.59499e-106
Medtr4g097670.1	2.11766	0.0129951		Medtr8g012680.1	4.45432	3.94285e-05
Medtr3g057910.1	2.11641	1.11074e-17		Medtr6g464840.1	4.45392	4.29172e-16
Medtr5g019460.1	2.11478	4.2657e-52		Medtr5g069360.1	4.45364	2.98974e-14
Medtr8g075330.1	2.1034	2.34874e-09		Medtr4g102400.1	4.4529	3.67573e-140
Medtr2g014920.1	2.09708	1.44405e-10		Medtr7g111740.1	4.45234	7.58436e-44
Medtr4g116610.1	2.09533	3.12778e-15		Medtr8g069875.1	4.42106	0.000520468
Medtr6g021910.1	2.09387	3.23468e-08		Medtr3g098650.1	4.37901	1.71311e-77
Medtr8g065720.1	2.09253	2.96039e-16		Medtr2g017450.1	4.37731	0.000171369
Medtr4g104060.1	2.0736	6.61853e-11		Medtr2g087830.1	4.35234	2.44942e-06
Medtr7g105560.1	2.07325	2.98087e-23		Medtr6g012970.1	4.33706	2.21749e-138
Medtr7g045860.1	2.07134	0.00856927		Medtr8g012660.1	4.32953	6.8843e-06
Medtr5g087760.1	2.06946	6.0653e-11		Medtr1g083983.1	4.32808	0.0192977
Medtr7g062580.1	2.06529	1.13469e-16		Medtr1g090810.1	4.31563	2.53852e-07
Medtr8g018650.1	2.06468	9.27697e-19		Medtr4g057730.1	4.30538	1.23961e-24
Medtr3g064490.1	2.06215	0.00278363		Medtr1g077480.1	4.29571	0.00159042
Medtr3g104660.1	2.05886	1.82719e-05		Medtr4g100990.1	4.2778	3.4005e-06
Medtr3g467100.1	2.05847	7.91497e-05		Medtr4g079610.1	4.25846	7.28002e-11
Medtr3g086890.1	2.05792	1.80883e-05		Medtr8g077890.1	4.25048	3.15849e-06
Medtr3g083630.1	2.05751	8.98226e-43		Medtr1g088930.1	4.24667	3.50893e-11
MT35v5_contig_249555_1.1	2.0555	0.00118647		Medtr1g008050.1	4.2318	0.00128809
Medtr7g044920.1	2.05411	5.06769e-07		Medtr1g090807.1	4.2037	7.74934e-16
Medtr1g054205.1	2.04108	0.000280558		Medtr4g097670.1	4.19347	2.10643e-06
Medtr5g092630.1	2.03812	1.84955e-05		Medtr1g052840.1	4.19036	4.00626e-09
Medtr3g088855.1	2.033	1.06943e-10		Medtr3g117560.1	4.18933	1.71818e-13
Medtr1g471050.1	2.0224	7.25535e-37		Medtr4g131180.1	4.17931	8.78979e-137
Medtr4g045710.1	2.0153	1.34417e-30		Medtr3g056160.1	4.17573	1.71818e-13
Medtr4g087830.1	2.01521	0.000741036		Medtr4g007090.1	4.16869	9.21317e-10
Medtr5g017890.1	2.00079	7.61668e-05		Medtr4g126350.1	4.16013	0.00258108
Medtr4g024960.1	1.98891	1.07301e-09		Medtr8g010530.1	4.15343	4.77207e-31
Medtr8g038220.2	1.98825	1.13545e-14		Medtr1g017500.1	4.15329	2.82739e-64
Medtr7g033325.2	1.98652	1.51999e-10		Medtr1g013100.1	4.14749	6.06549e-09
Medtr7g087400.1	1.98343	9.07427e-11		Medtr1g007300.1	4.124	0.000101972
Medtr5g056935.1	1.9813	3.61209e-05		Medtr4g105090.1	4.12304	2.93047e-30
Medtr8g041650.1	1.97806	0.000960307		Medtr5g464350.1	4.10019	2.08168e-09
Medtr2g084535.1	1.97475	0.0470686		MT4Noble_037873.1	4.09903	0.0028534
Medtr8g093070.1	1.97256	5.29393e-19		Medtr7g012340.1	4.0979	3.46663e-05
Medtr4g066640.1	1.97101	5.08002e-05		Medtr6g044780.1	4.08301	1.31102e-05
Medtr1g015000.1	1.95979	0.00366974		Medtr7g011790.1	4.07772	2.48096e-13
Medtr5g040780.2	1.95863	2.27568e-06		Medtr3g107090.1	4.07063	1.33986e-09
Medtr5g005850.1	1.95125	0.000634018		Medtr3g065675.1	4.05536	0.0237315
MT35v5_contig_51603_1.1	1.92986	2.26107e-16		Medtr3g111430.1	4.04542	0.03351
Medtr3g062600.1	1.92969	0.00217665		MT4Noble_057129.1	4.04005	0.00306525
Medtr5g092150.1	1.92853	6.81585e-28		Medtr7g092250.1	4.03049	6.48114e-11
Medtr5g011060.1	1.92847	3.46536e-06		Medtr2g019370.1	4.01722	1.78249e-88
Medtr8g032610.1	1.92073	3.84325e-19		Medtr2g062310.1	4.00856	2.79743e-16
Medtr3g058320.1	1.91472	0.0284512		Medtr3g106420.1	4.00827	2.79551e-08
Medtr7g085200.2	1.90931	0.000160343		Medtr8g014790.1	4.00488	1.51316e-09
Medtr2g036350.1	1.89886	4.8486e-07		Medtr7g071760.1	3.98928	2.22491e-23
Medtr7g013170.1	1.89717	0.0338709		Medtr8g091720.1	3.98472	4.63831e-38
Medtr8g069545.1	1.89419	2.91336e-07		Medtr4g116990.1	3.97609	1.38889e-06
Medtr6g015020.1	1.89049	1.34809e-14		Medtr1g069825.1	3.97554	1.18685e-07
Medtr7g013260.1	1.88694	0.0156995		Medtr4g097640.1	3.96951	0.00329926
Medtr4g066330.1	1.88499	0.000176732		Medtr1g037610.1	3.96086	0.0227062
Medtr2g089815.1	1.88236	0.00117202		Medtr1g027260.1	3.95948	0.000437563
Medtr4g096840.1	1.88208	6.75398e-09		Medtr5g009190.1	3.92763	1.44349e-06
Medtr4g052040.1	1.88142	6.84238e-11		Medtr6g022570.1	3.88322	0.000616553
Medtr4g133890.2	1.87921	1.34079e-13		Medtr6g078100.1	3.88246	0.000153664
Medtr2g018590.1	1.87595	5.68935e-06		Medtr7g018660.1	3.85582	0.00255502
Medtr2g060475.1	1.86853	0.00407071		Medtr4g097020.1	3.83938	0.00252586
Medtr7g110780.1	1.86024	2.52765e-11		Medtr7g099710.1	3.79836	1.44864e-06
Medtr6g011560.1	1.85478	1.10409e-06		Medtr3g107830.1	3.78974	7.40215e-56
Medtr1g090667.1	1.84203	0.0212439		Medtr1g062630.1	3.78908	3.95339e-05
Medtr1g054055.1	1.8375	5.83374e-06		Medtr2g036500.1	3.78417	2.17486e-05
Medtr7g055743.1	1.83625	0.0361205		Medtr6g066380.1	3.77981	1.66274e-13
Medtr4g077940.2	1.83603	1.73829e-08		Medtr7g032985.1	3.76677	0.00114716
Medtr8g465340.1	1.83277	0.000223672		Medtr7g018670.1	3.71885	3.39121e-16
Medtr8g028795.1	1.83212	0.000181984		Medtr8g031590.1	3.70829	0.034964
Medtr2g096230.1	1.82073	1.0618e-09		Medtr4g094825.1	3.70673	6.15572e-07
MT35v5_Medtr4g017010.1	1.81827	0.000544063		Medtr6g012980.1	3.70636	2.30529e-25
Medtr6g059530.1	1.81632	6.76455e-15		Medtr6g038640.1	3.69614	0.0302275
Medtr1g107215.1	1.81286	6.94523e-20		Medtr8g068050.1	3.67607	2.64554e-59
Medtr3g096200.1	1.80437	0.00029221		MT35v5_AC233651_1010.1	3.67489	0.000951538
Medtr4g094858.1	1.79862	0.000160343		Medtr6g006990.1	3.67443	3.91547e-08
Medtr4g131800.1	1.79607	1.27542e-08		Medtr8g036075.1	3.66429	7.13941e-08
Medtr4g078840.1	1.79212	8.57277e-05		Medtr8g064070.1	3.65437	0.0487144
Medtr4g050140.1	1.7855	2.41718e-20		Medtr5g063600.1	3.64936	0.00944172
Medtr2g022560.1	1.77805	1.78206e-06		Medtr1g061540.1	3.64747	2.15615e-07
Medtr6g005310.1	1.77267	0.016777		Medtr2g036440.1	3.64148	8.64472e-38
Medtr1g079440.1	1.77184	0.00188367		Medtr2g084200.1	3.63828	0.00604489
Medtr5g037950.1	1.77122	0.000252906		MT4Noble_051074.1	3.63082	0.0138214
MT35v5_contig_13983_1.1	1.7598	9.00525e-11		Medtr1g050550.1	3.6265	2.18688e-58
Medtr1g070135.1	1.75793	7.16863e-13		Medtr3g020880.1	3.60431	5.35357e-42
Medtr5g073020.1	1.74696	4.29948e-06		Medtr8g079980.1	3.59857	0.00272471
Medtr6g009540.1	1.74402	1.04482e-28		MT4Noble_011620.1	3.58576	0.00240952
Medtr2g090240.1	1.74301	3.12749e-38		Medtr5g018320.1	3.57592	6.63563e-32
Medtr4g092700.1	1.74254	0.0251589		Medtr6g089580.1	3.57148	2.44069e-07
Medtr1g103110.1	1.73366	6.67146e-05		Medtr8g046730.1	3.5675	0.030661
Medtr7g071110.1	1.73189	3.23031e-05		Medtr2g034440.1	3.53355	0.00691947
Medtr5g081030.1	1.72899	0.0385566		Medtr8g020960.1	3.51686	1.37135e-05
Medtr3g073780.1	1.72569	1.85603e-05		Medtr6g033450.1	3.51646	1.56537e-05
Medtr7g098220.1	1.71893	0.000218326		Medtr4g035975.1	3.50827	2.38151e-06
Medtr7g078150.1	1.71471	5.08951e-15		MT35v5_contig_95239_1.1	3.50787	0.020275
Medtr3g061390.1	1.7052	4.4642e-08		Medtr1g043200.1	3.50441	0.000104501
Medtr2g090710.1	1.7034	1.74108e-06		Medtr4g117750.1	3.50035	9.16117e-50
Medtr3g479490.1	1.68745	3.35808e-21		Medtr2g042570.1	3.49834	3.88779e-16
Medtr8g083450.1	1.68623	0.000330135		Medtr1g101500.1	3.46814	1.10342e-16
Medtr4g080360.1	1.68417	0.000382305		Medtr4g093050.1	3.44782	5.2578e-09
Medtr4g127140.1	1.68256	9.76639e-19		Medtr4g056580.1	3.44054	0.0145534
Medtr2g088860.1	1.67835	0.0405511		Medtr7g106910.1	3.43442	0.00987002
Medtr7g098180.1	1.67532	0.000776493		Medtr1g103090.1	3.40777	1.50493e-19
Medtr7g062600.1	1.67268	0.000106424		Medtr8g076620.1	3.40368	1.49196e-09
Medtr5g083520.1	1.6721	7.28745e-14		MT4Noble_026912.1	3.4026	0.00933774
Medtr8g080890.1	1.6703	2.52218e-10		Medtr6g018770.1	3.3984	3.82903e-05
Medtr3g464700.1	1.66007	6.50864e-05		Medtr6g007770.1	3.38842	0.0310299
Medtr4g118480.1	1.6538	0.0123834		Medtr6g462640.1	3.38759	1.07498e-67
Medtr4g083570.1	1.65369	4.13796e-10		Medtr2g023150.1	3.37376	1.83565e-56
Medtr5g093570.1	1.65036	4.27171e-24		Medtr1g103080.1	3.3433	1.16084e-21
Medtr6g005360.1	1.64952	0.00303984		Medtr5g012270.1	3.34263	1.67212e-12
Medtr3g085630.1	1.64897	7.04292e-08		Medtr7g092240.1	3.33204	7.75981e-06
Medtr6g092970.1	1.64372	0.00595987		Medtr8g023990.1	3.33181	6.91754e-08
Medtr3g078410.1	1.63788	3.36675e-15		Medtr2g046630.1	3.32892	0.0295814
Medtr3g110175.1	1.63779	3.43123e-12		Medtr3g110430.1	3.32584	5.72604e-05
Medtr4g017830.1	1.63067	0.0112613		Medtr8g095130.1	3.31842	0.00789967
Medtr3g058110.1	1.62783	8.45399e-13		Medtr2g036320.1	3.31734	0.00808525
Medtr7g090560.1	1.62549	8.11146e-34		Medtr3g434790.1	3.2955	2.95285e-26
Medtr7g014160.1	1.61185	2.06894e-12		Medtr5g016320.1	3.28813	1.73178e-41
Medtr8g031940.1	1.60052	1.39504e-06		Medtr6g043700.1	3.28793	3.18218e-07
Medtr4g096690.1	1.59942	8.65136e-11		Medtr5g084240.1	3.2876	0.027627
Medtr3g049150.1	1.59225	0.0208533		Medtr4g008860.1	3.27648	1.23279e-13
Medtr6g049260.1	1.59101	0.00492739		Medtr3g021440.1	3.27132	9.57504e-34
Medtr3g462710.1	1.58271	1.14551e-08		Medtr5g040460.1	3.26975	3.6522e-08
Medtr3g087980.1	1.58177	1.33731e-09		Medtr3g011630.1	3.26577	1.42572e-26
Medtr5g086090.1	1.57335	0.000691327		MT4Noble_037833.1	3.26548	0.0464871
MT35v5_contig_67623_1.1	1.5725	9.74723e-09		Medtr5g013530.1	3.26267	0.000269452
Medtr1g099360.1	1.56955	3.444e-09		Medtr3g035830.1	3.25992	2.55736e-25
Medtr3g109160.1	1.5653	1.63829e-06		Medtr7g010210.1	3.25825	0.00440296
Medtr8g059425.1	1.56326	1.61407e-12		Medtr5g079710.1	3.25819	0.000496596
Medtr4g104610.1	1.56138	2.52768e-12		Medtr2g089100.1	3.25616	1.44438e-55
Medtr7g078900.1	1.55723	0.016634		Medtr1g062590.1	3.25585	2.67376e-07
Medtr1g100150.1	1.55595	0.00117357		Medtr1g109390.1	3.24897	7.00349e-09
Medtr8g079760.1	1.55552	3.64117e-06		Medtr2g062430.1	3.24412	6.66307e-39
Medtr4g065113.1	1.5436	0.0343896		Medtr4g063070.1	3.24008	2.20302e-08
Medtr7g005940.1	1.54155	1.34702e-06		Medtr5g086080.1	3.22983	2.85762e-09
Medtr5g064990.1	1.53448	1.83618e-06		Medtr3g115940.1	3.20916	1.70619e-68
Medtr4g102280.1	1.53173	1.35752e-18		Medtr7g096690.1	3.18947	1.18986e-09
Medtr3g064110.1	1.53155	1.43376e-07		Medtr5g006740.1	3.18941	2.73682e-10
Medtr3g058810.1	1.52773	1.42016e-06		Medtr1g069725.1	3.17445	2.76522e-25
Medtr1g100747.1	1.52712	0.000303535		Medtr4g080730.1	3.17393	2.24519e-07
Medtr8g067735.1	1.51849	7.82829e-05		Medtr6g051680.1	3.15903	2.79362e-23
Medtr2g034260.1	1.51667	9.61403e-09		Medtr4g059870.1	3.15011	1.18779e-10
Medtr4g103670.1	1.51353	0.000613698		Medtr5g082940.1	3.14908	6.43205e-19
Medtr7g080180.1	1.50857	1.19324e-06		Medtr2g062560.1	3.1464	1.06737e-66
Medtr2g437880.1	1.50746	4.45569e-08		Medtr3g058660.1	3.1406	0.0153592
Medtr5g044220.1	1.50421	1.15253e-14		Medtr4g090580.1	3.13977	8.78984e-17
Medtr4g121880.1	1.50367	1.22188e-09		Medtr5g077580.1	3.13511	0.000267554
Medtr7g063730.1	1.49911	1.02539e-15		Medtr5g023290.1	3.13269	0.00648309
Medtr1g095730.1	1.49829	0.0130545		Medtr7g108815.1	3.12931	0.00484091
MT35v5_contig_76715_1.1	1.49446	1.67454e-14		Medtr3g028040.1	3.12342	0.000184352
Medtr1g115195.1	1.49143	0.00167139		Medtr4g126150.1	3.11122	3.36802e-08
Medtr8g022300.1	1.49086	5.01157e-06		Medtr8g028230.1	3.11101	8.44116e-06
MT4Noble_036094.1	1.4866	0.0368904		Medtr3g107393.1	3.10878	6.36579e-46
Medtr1g015670.1	1.47781	7.53867e-05		Medtr1g013150.1	3.10561	1.63257e-47
MT35Noble_050857.1	1.47106	0.0277056		Medtr6g017325.1	3.09833	6.27e-08
Medtr2g031490.1	1.46822	3.53984e-08		Medtr3g111900.1	3.08138	1.42768e-62
Medtr3g080220.1	1.46809	5.45387e-07		Medtr8g074920.1	3.0722	2.57384e-63
Medtr5g014640.1	1.46735	0.0229526		Medtr5g026640.1	3.07168	8.23195e-78
Medtr2g022110.1	1.46728	0.00106285		Medtr5g090880.1	3.06887	0.0209588
Medtr1g115400.1	1.46432	4.79464e-12		Medtr7g094760.1	3.06797	2.1995e-13
Medtr7g073430.1	1.46339	0.0131906		Medtr4g065200.1	3.06568	0.00308348
Medtr3g052760.1	1.46079	0.00044838		Medtr1g096310.1	3.06318	4.55545e-06
Medtr5g020960.1	1.45975	0.00505397		Medtr7g071970.1	3.0538	1.86854e-20
Medtr3g056585.1	1.45871	0.00782562		Medtr1g017910.1	3.04545	2.47148e-74
Medtr3g085740.1	1.45345	1.43318e-10		Medtr8g012595.1	3.03419	6.57826e-06
Medtr4g063885.1	1.45239	0.000109538		Medtr0039s0080.1	3.02657	9.03251e-11
Medtr1g021820.1	1.44752	3.53974e-10		Medtr5g006730.1	3.01856	0.0167942
Medtr5g004650.1	1.4437	0.0384719		Medtr0003s0590.1	3.0164	8.24611e-05
Medtr1g105965.1	1.44263	2.6158e-08		Medtr5g004620.1	3.00892	0.0204456
Medtr8g093720.1	1.44092	0.0268004		Medtr4g083350.1	3.00666	3.40205e-05
Medtr8g041620.1	1.43583	1.30539e-05		Medtr2g083650.1	2.99283	1.60691e-07
Medtr5g010830.1	1.4349	0.00150297		MT4Noble_049207.1	2.98809	7.13941e-08
Medtr2g104130.1	1.43162	1.90939e-08		Medtr3g101930.1	2.98341	0.0115093
Medtr3g009050.1	1.43073	0.0219607		Medtr2g097950.1	2.97871	0.00182398
Medtr7g096960.1	1.42918	0.000473132		Medtr8g041650.1	2.97524	1.79189e-08
Medtr7g084620.1	1.41936	0.0476395		Medtr8g028070.1	2.97365	1.2003e-09
Medtr3g040370.1	1.41176	7.48013e-07		Medtr1g069915.1	2.97197	0.010777
Medtr8g092010.1	1.41116	0.0181884		Medtr6g027470.1	2.96781	5.00447e-08
Medtr3g020970.1	1.41082	3.08209e-08		Medtr5g054900.2	2.96729	3.99162e-10
Medtr1g090920.1	1.40868	9.42493e-08		Medtr8g103233.1	2.96688	0.000660698
Medtr3g035840.1	1.39895	4.4214e-14		Medtr4g116360.1	2.96493	4.65259e-06
Medtr4g024370.1	1.39796	6.56506e-07		MT35v5_contig_106754_1.1	2.9645	2.43107e-100
Medtr5g015090.1	1.39003	0.000555819		Medtr5g010830.1	2.96412	3.82181e-12
Medtr3g090350.1	1.38834	1.22614e-05		Medtr7g087400.1	2.96207	5.29346e-67
Medtr6g036640.1	1.38792	0.000669634		Medtr2g025170.1	2.96074	1.17235e-23
MT4Noble_007515.1	1.38038	0.00482063		Medtr5g010590.1	2.96051	1.28218e-68
Medtr3g067437.1	1.37986	0.000619066		Medtr6g011860.1	2.94979	0.00081563
Medtr1g088910.1	1.37792	0.0333665		Medtr4g088350.1	2.93772	0.0125612
Medtr1g105755.1	1.37718	0.000237118		Medtr8g039110.1	2.93121	0.00173671
Medtr1g109600.1	1.37291	0.0147043		Medtr4g082980.1	2.922	0.00202134
Medtr7g063800.1	1.36995	1.09182e-14		Medtr3g064090.1	2.91857	3.85903e-20
Medtr7g081780.1	1.36515	0.0328798		Medtr7g100990.1	2.91654	3.75043e-13
Medtr4g059680.1	1.36091	4.01641e-11		Medtr1g074120.1	2.90886	0.00660013
Medtr5g079715.1	1.36068	4.1164e-07		Medtr0021s0370.1	2.90233	6.84407e-116
Medtr1g077930.1	1.36068	1.06834e-06		MT35v5_CU651589_6.1	2.89379	0.00353872
Medtr8g104890.1	1.36028	0.00593332		Medtr4g125180.1	2.88611	0.00182676
Medtr5g072570.1	1.35062	8.02709e-09		Medtr0160s0030.1	2.87816	0.0222003
Medtr8g024310.1	1.3501	8.31998e-10		Medtr7g063320.1	2.87771	3.22119e-23
Medtr6g021615.1	1.34928	2.65934e-27		Medtr7g071840.1	2.86532	0.000108482
Medtr2g027870.1	1.34062	0.01428		Medtr4g132350.1	2.84949	5.4907e-22
Medtr3g067730.1	1.34044	0.0457469		Medtr2g045780.1	2.83531	0.0258003
Medtr4g073920.1	1.3404	0.000100665		Medtr2g026510.1	2.81941	1.35229e-39
Medtr7g053290.1	1.33912	6.18114e-10		Medtr2g010530.1	2.80795	3.011e-31
Medtr4g106800.1	1.33902	0.0188059		Medtr2g008650.1	2.7991	8.03106e-05
Medtr1g062860.1	1.338	1.12067e-09		Medtr8g479260.1	2.7991	8.03106e-05
Medtr8g091390.1	1.33681	0.000218897		Medtr4g092700.1	2.7978	1.56454e-08
Medtr3g467130.1	1.33288	0.00074529		Medtr1g116000.1	2.797	2.14809e-15
Medtr2g017785.1	1.33228	0.00845379		Medtr3g006280.1	2.7953	0.00016744
Medtr4g132400.1	1.33039	3.2647e-06		MT35v5_contig_104746_1.1	2.77305	6.91831e-16
Medtr8g069283.1	1.32914	3.1593e-05		Medtr8g035820.1	2.76646	7.68947e-11
Medtr4g120970.1	1.32874	0.0306516		MT35v5_Medtr2g038170.1	2.76418	0.00339132
Medtr7g112615.1	1.32781	0.000851223		Medtr5g091660.1	2.76411	0.0202786
Medtr4g076430.1	1.32569	0.0174372		Medtr2g008470.1	2.75916	5.49348e-37
Medtr7g011663.1	1.31666	3.57673e-15		Medtr2g027315.1	2.75769	0.0379402
Medtr8g098945.1	1.30834	0.019299		MT4Noble_015391.1	2.75763	0.0178683
Medtr7g070940.1	1.30646	2.12675e-13		MT4Noble_035675.1	2.75763	0.0178683
Medtr6g051690.1	1.30491	1.69812e-05		Medtr4g103630.1	2.75684	0.0237974
Medtr1g080810.1	1.30331	0.00024448		Medtr3g058250.1	2.75233	9.3567e-17
Medtr0116s0090.1	1.30289	0.0353217		Medtr1g051025.1	2.7326	5.66192e-08
Medtr2g078730.1	1.29955	4.95304e-26		Medtr7g100340.1	2.7279	7.5058e-06
Medtr5g090810.1	1.29945	0.000876207		MT35v5_contig_105339_1.1	2.72358	8.50693e-24
Medtr3g102020.1	1.29895	8.5955e-14		Medtr3g058630.1	2.71898	1.20569e-50
Medtr7g072170.1	1.2971	0.0154433		Medtr7g117455.1	2.71353	0.00139052
Medtr3g027420.1	1.29568	0.00766886		Medtr3g088855.1	2.70452	7.949e-47
Medtr2g035150.1	1.29203	3.46536e-06		Medtr5g026720.1	2.69469	0.00632145
Medtr2g070180.1	1.29141	0.0219607		Medtr5g068190.1	2.69243	2.04089e-08
Medtr5g007760.1	1.28948	0.0354594		Medtr0083s0100.1	2.68741	2.34716e-24
Medtr5g036410.1	1.28734	4.41844e-07		Medtr7g077313.1	2.68389	6.37585e-21
Medtr1g096240.1	1.28146	6.57923e-09		Medtr3g056410.1	2.66329	0.0140596
Medtr8g068300.1	1.27952	1.88361e-08		Medtr4g064025.1	2.63912	1.21314e-12
Medtr7g090570.1	1.27828	4.14434e-11		Medtr3g079320.1	2.63559	5.2517e-13
Medtr3g074380.1	1.2763	0.0401209		Medtr5g018610.1	2.62882	2.19265e-88
Medtr7g085810.1	1.27252	0.000260097		Medtr5g083030.1	2.62228	3.35349e-38
Medtr5g025690.1	1.26733	0.0106847		MT4Noble_021312.1	2.61376	0.00355376
Medtr1g110510.1	1.26537	0.0351481		Medtr3g100650.1	2.58703	0.0342379
Medtr1g101750.1	1.26291	0.00762521		Medtr8g463700.1	2.58402	5.82285e-07
Medtr1g102070.1	1.26151	3.00678e-19		Medtr6g092890.1	2.58247	0.0115191
Medtr2g014960.1	1.26146	5.50382e-05		Medtr8g046240.1	2.58106	5.27659e-29
Medtr1g021638.1	1.26139	7.77934e-13		Medtr4g053630.1	2.57938	6.28847e-98
Medtr1g076940.1	1.25798	6.17206e-06		Medtr7g085810.1	2.57331	5.11804e-15
Medtr2g450310.1	1.25631	0.00238499		Medtr8g078910.1	2.55909	7.70257e-15
Medtr7g088350.1	1.25471	3.14299e-07		Medtr8g012795.1	2.55713	1.15466e-15
Medtr8g010320.1	1.25272	0.000691327		Medtr3g082200.1	2.54629	2.85744e-44
Medtr2g023730.1	1.25238	0.000179073		Medtr7g071790.1	2.54489	0.0414286
Medtr8g107510.1	1.25123	0.000768348		Medtr1g021955.1	2.54232	3.18371e-05
Medtr1g111530.1	1.24911	0.0279604		Medtr3g011150.1	2.54194	0.0222003
Medtr5g033080.1	1.24742	0.00196354		Medtr3g033860.1	2.53848	9.66403e-05
Medtr7g078070.1	1.24498	9.27086e-06		Medtr8g018570.1	2.53778	2.05085e-17
MT35v5_contig_76106_1.1	1.23878	5.41198e-07		Medtr8g465340.1	2.52738	2.94048e-08
Medtr3g114750.1	1.23631	0.00332034		Medtr6g086560.1	2.51629	1.06504e-70
Medtr6g036620.1	1.23526	0.0108414		Medtr7g095640.1	2.515	0.00113148
Medtr7g086700.1	1.23331	1.06834e-06		Medtr8g014690.1	2.51101	0.011496
Medtr7g082660.1	1.22978	0.00139726		Medtr3g073180.1	2.50982	2.16197e-07
Medtr3g058160.3	1.22596	0.000104517		Medtr2g044100.1	2.50267	5.00489e-38
Medtr7g079320.1	1.22068	0.00445064		Medtr7g080530.1	2.50082	0.000101681
Medtr2g099110.1	1.21959	4.82305e-15		MT35v5_contig_164850_1.1	2.49742	0.0368107
Medtr4g058570.1	1.21708	4.49409e-12		Medtr2g012790.1	2.49515	1.06039e-45
Medtr8g040070.1	1.21632	6.85578e-07		Medtr2g438260.1	2.49461	0.0252271
Medtr5g026580.1	1.2157	2.56121e-11		MT35v5_contig_28679_1.1	2.48327	0.00305227
Medtr0045s0060.1	1.21511	8.52389e-13		Medtr7g015710.1	2.47902	2.2042e-47
Medtr1g086550.1	1.21272	4.66268e-13		Medtr6g009720.1	2.47424	3.49354e-06
Medtr7g033475.1	1.21025	0.0265852		Medtr7g055743.1	2.47302	4.47854e-13
Medtr7g109580.1	1.20904	0.00255502		Medtr5g092410.1	2.47223	0.0373605
Medtr4g087160.1	1.20719	0.00134072		MT35v5_contig_50217_1.1	2.46567	1.4812e-29
Medtr6g038410.1	1.20625	0.000619066		Medtr1g038680.1	2.46147	0.0404219
Medtr6g005340.1	1.20318	0.0437286		Medtr8g074760.1	2.45679	0.000206341
Medtr7g105550.1	1.20044	0.0480272		Medtr1g060990.1	2.45638	7.83935e-07
Medtr2g105100.1	1.19645	3.98247e-08		Medtr5g005560.1	2.45634	0.00216383
Medtr1g070250.1	1.18758	5.20611e-11		Medtr4g057600.1	2.44308	6.56018e-06
Medtr4g063930.1	1.18162	0.00172946		MT4Noble_054646.1	2.44304	0.00246934
MT35v5_AC225474_11.1	1.18117	0.00693895		Medtr1g110510.1	2.43594	2.2859e-14
Medtr4g018760.1	1.18067	0.00063155		Medtr1g055015.1	2.43546	0.0101274
Medtr3g087050.1	1.18053	2.86726e-08		Medtr2g036260.1	2.43143	0.0372286
Medtr7g066620.1	1.17874	0.0480272		Medtr8g065720.1	2.42514	4.19192e-53
Medtr4g009960.1	1.17612	0.00843788		Medtr1g110120.1	2.41094	0.00132243
Medtr4g006600.1	1.17262	0.00240976		Medtr7g009730.1	2.40327	6.65611e-09
Medtr2g010580.1	1.17155	0.0050345		Medtr1g048360.1	2.39681	0.00213819
Medtr1g009900.1	1.16978	0.0459925		Medtr7g069970.1	2.39524	3.87112e-26
Medtr1g105480.1	1.15976	1.91416e-14		Medtr6g082180.1	2.38448	2.1353e-18
Medtr4g107810.1	1.15484	4.23389e-06		Medtr3g099740.1	2.38044	3.16321e-47
Medtr1g084170.1	1.15061	0.00729556		Medtr6g079630.1	2.3788	1.1078e-06
Medtr2g435490.1	1.14693	0.0418782		Medtr7g045860.1	2.36443	9.82128e-05
Medtr1g067320.1	1.14595	1.05703e-06		Medtr1g106080.1	2.36133	0.000795483
Medtr8g074530.1	1.14198	4.71057e-10		Medtr7g024730.1	2.35584	2.83063e-07
Medtr2g105360.1	1.14023	8.62995e-20		Medtr3g113310.1	2.34314	0.000106668
Medtr2g069010.1	1.13893	9.10555e-05		Medtr5g097150.1	2.34163	0.00423971
Medtr4g478140.1	1.13266	1.01651e-14		Medtr1g081230.1	2.33584	1.32541e-05
Medtr1g015810.1	1.13158	0.0202244		Medtr8g093070.1	2.32869	1.64947e-37
Medtr6g038230.1	1.13096	0.000171117		Medtr8g018650.1	2.32859	3.74151e-08
Medtr1g079180.1	1.12818	6.18217e-05		Medtr3g057910.1	2.32223	5.71357e-57
Medtr4g062330.1	1.128	1.83154e-08		Medtr4g130270.1	2.31931	6.45583e-34
Medtr3g106230.1	1.12337	0.00181521		Medtr7g074730.1	2.30081	0.03351
Medtr2g056190.1	1.12169	2.59651e-07		Medtr3g112290.1	2.29801	0.022801
Medtr2g088370.1	1.12074	2.04206e-06		Medtr4g024960.1	2.29606	4.26942e-16
Medtr5g084950.1	1.1199	0.0251987		MT35v5_Medtr2g099730.1	2.29079	0.00234993
Medtr2g084120.1	1.11838	1.09677e-06		Medtr3g103260.1	2.2887	3.11809e-05
Medtr5g014370.1	1.11185	0.00032264		Medtr8g088880.1	2.28495	0.000737419
Medtr4g094265.1	1.11165	3.24304e-14		Medtr1g024910.1	2.28459	0.015856
Medtr4g087140.1	1.10865	6.66077e-11		Medtr6g044810.1	2.27907	2.99759e-11
Medtr7g102490.1	1.10752	6.24291e-06		Medtr7g116520.1	2.27364	1.17129e-07
Medtr4g075710.1	1.10709	0.0495643		Medtr3g058000.1	2.26957	2.76102e-09
Medtr8g099000.1	1.10494	0.000324749		Medtr4g058730.1	2.26855	1.92499e-38
Medtr3g031380.1	1.10444	2.01088e-09		Medtr4g083620.1	2.26065	7.62307e-08
Medtr5g011370.1	1.10112	4.33243e-05		MT35v5_contig_82954_1.1	2.2562	0.0352666
Medtr5g007717.1	1.09455	4.91623e-10		Medtr0246s0050.1	2.25233	0.00136312
Medtr8g089190.1	1.09354	1.71939e-06		Medtr8g028065.1	2.24939	0.0325253
Medtr3g072520.1	1.09239	0.000396499		MT35v5_contig_51603_1.1	2.24454	7.86874e-24
Medtr7g098370.1	1.09032	2.87222e-06		Medtr0795s0020.1	2.23408	0.000241558
Medtr7g093030.1	1.08863	1.83564e-08		Medtr3g023230.1	2.228	0.0238156
Medtr8g089340.1	1.08663	2.58016e-08		Medtr7g077880.1	2.22711	0.00408482
Medtr7g056680.5	1.08564	0.0148881		Medtr3g067770.1	2.22491	2.97361e-05
Medtr2g089990.1	1.08531	0.0154291		Medtr4g061610.1	2.22419	0.00108923
Medtr8g020650.1	1.08508	1.82099e-07		Medtr4g087810.1	2.22153	0.00484264
Medtr2g083420.1	1.08321	1.30957e-06		Medtr6g065430.1	2.21976	2.82488e-05
Medtr8g028780.2	1.07947	0.00154629		Medtr5g004830.1	2.21878	0.000227108
Medtr7g104270.1	1.07731	5.86682e-06		Medtr4g120940.1	2.21342	0.0296283
Medtr3g107090.1	1.07589	0.0395377		Medtr1g052855.1	2.21072	0.0169686
Medtr2g062770.1	1.07359	6.37634e-08		Medtr2g481150.1	2.20933	0.0217195
Medtr3g018790.1	1.07001	2.27515e-08		Medtr5g073900.1	2.20748	0.0419064
Medtr4g019690.1	1.06968	0.0463523		Medtr1g075990.1	2.20559	5.80061e-05
Medtr2g023890.1	1.06884	4.58035e-05		Medtr8g055940.1	2.20414	1.8124e-09
Medtr8g089342.1	1.06713	0.0497008		Medtr0011s0280.1	2.20279	4.44635e-90
Medtr4g107760.1	1.06325	0.000194924		Medtr4g014640.1	2.19522	0.0252167
Medtr3g083920.1	1.06003	0.000691327		Medtr5g017290.1	2.1889	4.28794e-13
Medtr6g038420.1	1.05933	0.000871159		Medtr7g103390.1	2.18612	0.0273164
Medtr8g032240.1	1.05874	3.71303e-06		Medtr8g101650.1	2.1757	1.25637e-07
Medtr7g082920.1	1.05659	0.00139825		Medtr8g068265.1	2.17175	2.42642e-60
Medtr2g010970.1	1.05298	1.37034e-07		Medtr7g115740.1	2.16934	1.04819e-37
Medtr3g014880.1	1.05041	0.00968963		MT4Noble_035890.1	2.16744	0.00788158
Medtr2g045490.1	1.04923	1.75987e-05		Medtr6g033850.1	2.16516	0.0021845
Medtr7g011010.1	1.0488	4.79401e-05		Medtr4g133890.2	2.16174	1.48426e-22
Medtr7g094190.1	1.04603	2.48517e-10		Medtr2g026160.1	2.15535	1.97383e-07
Medtr5g055900.1	1.0445	0.00216621		Medtr6g029180.1	2.14945	8.92178e-27
Medtr3g020780.1	1.04393	8.70084e-10		Medtr2g018590.1	2.14777	3.31525e-29
Medtr5g009670.1	1.04326	0.00118904		Medtr8g064840.1	2.14386	2.74581e-46
Medtr8g063200.1	1.0404	0.000193361		Medtr7g079310.1	2.14278	7.21934e-07
Medtr5g090740.1	1.03985	0.030356		Medtr4g104060.1	2.1423	3.61026e-12
Medtr7g107040.1	1.03838	1.08539e-07		Medtr4g082160.1	2.13973	0.0164159
Medtr1g034030.1	1.03782	0.00456822		Medtr5g072990.1	2.1393	3.18949e-06
Medtr8g097190.1	1.03771	2.20301e-12		Medtr2g084535.1	2.13795	0.000119025
Medtr1g007905.1	1.03615	3.46454e-12		Medtr8g104100.1	2.13691	1.32995e-08
Medtr3g109610.1	1.03589	4.45726e-12		Medtr8g080890.1	2.13276	1.33142e-43
Medtr8g006600.1	1.02991	0.00856289		Medtr3g073780.1	2.12842	7.5027e-24
Medtr3g058240.1	1.02816	0.0155569		Medtr8g104080.1	2.12247	6.16719e-06
Medtr5g037600.1	1.02728	6.65862e-05		Medtr1g054205.1	2.11844	2.17743e-05
Medtr8g045880.1	1.02209	0.00560813		Medtr8g041670.1	2.11704	0.0271576
Medtr5g026010.1	1.01805	0.00876471		Medtr2g011580.1	2.1163	2.9742e-10
Medtr3g007770.1	1.01448	0.00160371		Medtr0536s0020.1	2.11031	9.01324e-12
Medtr5g018770.1	1.01223	0.000570875		Medtr7g117940.1	2.11005	0.021123
Medtr8g020840.1	1.0117	0.000281155		Medtr5g073020.1	2.10796	4.45404e-43
Medtr8g101330.1	1.01131	2.63406e-05		Medtr6g005310.1	2.10784	0.00832964
Medtr1g111510.1	1.00915	4.83154e-10		Medtr4g084800.1	2.10491	2.2301e-51
Medtr2g038010.1	1.00782	2.17482e-05		Medtr0088s0100.1	2.10488	0.00162653
Medtr3g015080.1	1.00181	0.00449451		Medtr4g067150.1	2.10365	0.00044609
Medtr1g103020.1	1.00113	1.13464e-07		Medtr1g080800.1	2.10191	1.95418e-08
Medtr8g067720.1	0.999876	2.25451e-06		Medtr5g087760.1	2.10111	2.52741e-23
Medtr1g035690.1	0.999773	0.0470686		Medtr4g090600.1	2.09997	2.348e-12
Medtr7g072270.1	0.998973	0.000130388		Medtr8g466030.1	2.09918	0.000224053
Medtr4g035650.1	0.99674	9.17502e-20		Medtr7g045710.1	2.09503	0.00058816
Medtr7g013100.1	0.994884	1.58051e-07		Medtr3g057970.1	2.09035	9.60458e-23
MT35v5_contig_90027_1.1	0.994082	0.000930865		Medtr1g105075.1	2.08826	4.67199e-07
Medtr1g075340.1	0.993528	0.0147373		Medtr5g020940.1	2.08334	0.0239155
Medtr7g089670.1	0.992856	4.87716e-09		Medtr3g077000.1	2.07897	0.000182931
Medtr4g078710.1	0.99201	0.00665258		Medtr7g080950.1	2.07653	3.40308e-29
Medtr1g084050.1	0.9878	0.0211734		MT35v5_Medtr7g108430.1	2.07652	7.60469e-30
Medtr4g065060.1	0.984921	0.0436246		Medtr8g074510.1	2.07491	3.2836e-09
Medtr7g106340.1	0.984655	0.0116727		Medtr3g086750.1	2.07421	0.0104474
Medtr4g029180.1	0.980914	0.0259264		Medtr7g105570.1	2.07243	2.4256e-44
Medtr4g048190.1	0.980503	0.000355239		Medtr4g065113.1	2.07141	0.00801374
Medtr7g012070.1	0.980124	0.000405932		Medtr4g014280.1	2.07038	0.0272519
Medtr3g094320.1	0.97684	0.000956448		Medtr6g018270.1	2.0644	8.47772e-07
Medtr6g049320.2	0.975512	0.00391565		Medtr7g091570.1	2.06153	1.68389e-05
Medtr6g013135.1	0.973137	0.0212377		Medtr3g058110.1	2.06106	1.06466e-12
Medtr1g034060.1	0.971463	4.93367e-10		Medtr3g096200.1	2.04802	6.55173e-17
Medtr4g053120.1	0.9711	9.17502e-20		Medtr7g011900.1	2.0425	0.00522563
Medtr2g086700.1	0.970269	1.3143e-15		Medtr3g435430.1	2.03566	0.00397688
Medtr3g008820.1	0.969904	0.0318163		Medtr3g034640.1	2.00925	2.7541e-06
Medtr4g100950.1	0.969542	1.06401e-06		Medtr0015s0060.1	1.99741	0.0256263
Medtr1g492630.1	0.968409	1.99079e-06		Medtr2g437610.1	1.99678	0.0243496
Medtr7g105320.1	0.967159	0.0211734		Medtr0002s1060.1	1.99167	0.00628677
Medtr7g066860.1	0.966588	7.68029e-05		Medtr5g012590.1	1.98892	0.0147469
Medtr3g008580.1	0.966392	0.00610193		MT35v5_contig_57163_1.1	1.9883	2.36861e-06
Medtr3g076590.1	0.966069	2.31196e-05		Medtr5g092310.1	1.97584	0.0308559
Medtr5g083690.1	0.965172	0.00498424		Medtr7g062580.1	1.97328	7.05216e-37
Medtr2g031930.1	0.965111	8.63865e-13		Medtr3g011730.1	1.9707	3.30548e-33
Medtr4g094692.1	0.96508	0.0025059		Medtr3g408340.1	1.97046	7.38917e-19
Medtr3g114910.1	0.965002	0.0305041		MT35v5_Medtr4g065700.1	1.96905	0.000210247
Medtr8g012420.1	0.962338	0.000181984		Medtr8g080230.1	1.96602	6.33606e-26
Medtr1996s0010.1	0.959502	0.0103682		Medtr4g106860.1	1.96092	0.0415792
Medtr1g101970.1	0.957963	0.03604		Medtr2g091290.1	1.95398	0.0287601
Medtr4g121570.1	0.953953	0.00382951		Medtr2g079360.1	1.95103	0.00010649
Medtr3g463720.1	0.950537	0.00192679		Medtr8g009170.1	1.94851	0.00543333
MT35v5_contig_75882_1.1	0.944554	0.023514		Medtr1g054055.1	1.94779	9.6755e-11
Medtr7g052020.1	0.943376	1.56804e-05		Medtr5g023170.1	1.94233	1.33108e-14
Medtr2g098070.1	0.939225	0.00360312		Medtr3g074000.1	1.93395	0.04824
Medtr4g097220.1	0.937209	2.09657e-06		Medtr7g097030.1	1.9337	0.000943006
Medtr6g017150.1	0.936694	0.0131203		Medtr5g071833.1	1.9199	0.000267781
Medtr1g115230.1	0.936084	1.02164e-05		Medtr3g083630.1	1.9199	6.31546e-52
Medtr4g021725.1	0.934737	5.75913e-09		Medtr8g040420.1	1.90401	0.000587899
Medtr3g464530.1	0.933351	1.7888e-12		Medtr5g011980.2	1.90135	0.000116385
Medtr2g026040.1	0.930404	9.58173e-06		Medtr3g049150.1	1.90033	0.000184206
Medtr1g083860.1	0.93022	0.000670756		Medtr4g094515.1	1.89937	5.8639e-31
Medtr3g072710.1	0.92885	0.000159304		Medtr2g461970.1	1.89453	2.30604e-45
Medtr7g078010.1	0.928447	6.76707e-19		Medtr8g089320.1	1.88823	0.00528116
Medtr2g029800.1	0.923784	1.02164e-05		Medtr8g059425.1	1.8824	1.2861e-21
Medtr8g018790.1	0.922124	0.0133193		Medtr2g007880.1	1.88179	0.00254559
Medtr2g090270.1	0.919441	0.00982203		Medtr6g088805.1	1.88157	3.0526e-26
Medtr8g027745.1	0.918729	0.0144801		Medtr6g088660.1	1.87588	3.00552e-05
Medtr2g020360.1	0.918715	1.09498e-13		Medtr7g112963.1	1.87176	2.23426e-16
Medtr5g011050.1	0.916021	0.0193419		Medtr3g080220.1	1.87062	3.08879e-22
Medtr5g062240.1	0.916015	0.0339408		MT4Noble_021310.1	1.86423	0.01453
Medtr6g077500.1	0.907687	0.0445908		Medtr2g017795.1	1.86168	0.000319445
Medtr4g068290.1	0.907214	0.0428667		Medtr7g105460.1	1.86105	1.45373e-28
Medtr5g035430.1	0.905451	3.06477e-05		Medtr5g017890.1	1.86067	5.82476e-06
MT35v5_contig_62339_1.1	0.904126	0.000315181		Medtr4g050130.1	1.86044	0.0329931
Medtr2g045060.1	0.903584	0.0408034		Medtr1g471050.1	1.85895	1.53782e-63
Medtr1g081290.1	0.903332	2.91265e-10		Medtr3g054180.1	1.85801	2.74601e-08
Medtr6g013530.1	0.898177	2.85294e-06		Medtr2g068960.1	1.85474	0.0312241
Medtr8g092300.1	0.898009	1.46323e-05		Medtr3g088630.1	1.85377	0.000306765
Medtr4g106870.1	0.897825	7.61534e-09		Medtr8g089650.1	1.85137	1.11735e-11
Medtr2g034480.1	0.896083	0.00561265		Medtr7g063730.1	1.8484	7.67782e-106
Medtr3g029620.1	0.895254	0.0235325		Medtr7g105370.1	1.84587	5.35658e-06
Medtr4g070020.1	0.894149	2.39429e-08		Medtr3g086890.1	1.84311	1.39888e-07
Medtr5g028930.1	0.892343	0.0229869		Medtr3g104660.1	1.83689	2.00893e-07
Medtr7g108875.1	0.891558	0.0470358		Medtr2g437880.1	1.83183	0.00388306
Medtr7g079440.1	0.890419	2.26737e-10		Medtr8g075330.1	1.83138	5.22376e-49
Medtr1g040875.1	0.890051	2.97884e-09		Medtr5g092150.1	1.83017	4.60889e-50
Medtr3g058820.1	0.88868	0.00374314		Medtr8g033290.1	1.8285	0.000352878
Medtr1g094960.1	0.88866	0.000293311		Medtr5g086090.1	1.82782	3.188e-09
Medtr4g094220.1	0.888068	7.70265e-08		Medtr2g090710.1	1.82372	4.37037e-19
Medtr2g072310.1	0.886161	0.0301227		Medtr1g083260.1	1.82289	0.000134715
Medtr7g082180.1	0.885957	3.06407e-05		Medtr4g017830.1	1.82095	0.027812
Medtr2g098540.1	0.883872	1.92336e-06		Medtr5g092630.1	1.82066	2.56384e-06
Medtr2g087890.1	0.882498	0.00447067		Medtr4g120970.1	1.82012	0.0222104
Medtr4g023480.1	0.881878	0.0237057		Medtr1g492760.1	1.81763	0.00487724
Medtr7g050990.1	0.881803	0.00787248		Medtr5g084090.1	1.81688	0.0059426
Medtr1g010210.1	0.881623	0.00214359		Medtr7g081780.1	1.81624	4.35093e-06
Medtr5g007210.1	0.880285	1.81177e-11		Medtr1g096030.1	1.8092	0.000422733
Medtr8g038210.1	0.87947	1.22537e-09		MT4Noble_006137.1	1.80873	0.0131019
Medtr2g025080.1	0.879315	0.0268459		Medtr6g488030.1	1.80538	0.000275355
Medtr2g014300.1	0.878883	0.000241468		Medtr5g055000.1	1.80167	6.89045e-05
Medtr2g022480.1	0.877944	0.00541596		Medtr7g102490.1	1.8009	1.19038e-11
Medtr4g074950.1	0.877458	0.0101795		Medtr4g076490.1	1.8008	4.17358e-20
MT4Noble_005081.1	0.876699	0.000830423		Medtr4g101460.1	1.79939	0.0378089
Medtr3g087330.1	0.871872	0.0495379		Medtr5g019460.1	1.7954	5.96483e-45
Medtr2g102030.1	0.871163	0.00371146		Medtr5g018770.1	1.79103	5.04877e-09
Medtr2g072330.1	0.871075	0.0166779		Medtr3g110175.1	1.78611	2.24083e-30
Medtr2g009220.1	0.868102	1.04078e-07		Medtr3g085630.1	1.78448	3.94548e-19
Medtr3g115490.1	0.861103	0.000484118		Medtr5g045960.1	1.78285	0.00919218
Medtr4g101280.1	0.858755	0.000204961		Medtr4g066330.1	1.78185	4.90038e-06
Medtr4g117050.1	0.856161	0.00939842		Medtr3g076630.1	1.78029	7.8688e-56
Medtr7g110980.1	0.853123	7.87811e-08		MT35Noble_050857.1	1.77582	0.00140931
Medtr3g093540.1	0.851711	0.047553		Medtr1g098000.1	1.77401	0.00316267
Medtr5g094520.1	0.851135	0.011063		Medtr7g014160.1	1.76998	1.38698e-24
Medtr1g046660.1	0.85042	2.28057e-05		Medtr7g033325.2	1.76924	5.16194e-24
Medtr4g129270.1	0.848655	0.000155728		Medtr7g117280.1	1.76381	4.69733e-41
Medtr3g084850.1	0.845469	4.84321e-08		Medtr7g056650.1	1.75964	0.000706381
Medtr2g094160.1	0.840572	1.42483e-05		Medtr3g064490.1	1.75481	0.000528186
Medtr5g089820.1	0.838955	0.044664		Medtr5g080940.1	1.74884	0.00145809
Medtr4g098530.1	0.838067	0.00355075		Medtr2g105560.1	1.74371	0.000134378
Medtr7g092700.1	0.837769	0.00145963		Medtr3g111700.1	1.74317	0.0244742
Medtr1g054150.1	0.835457	0.000130983		Medtr2g031490.1	1.74125	8.57741e-10
Medtr5g020860.1	0.83366	0.0351481		Medtr2g068950.1	1.73835	7.94554e-13
Medtr3g107870.1	0.832821	0.0154433		Medtr5g056935.1	1.73834	7.82661e-06
Medtr7g066870.1	0.831431	0.00599861		Medtr1g046070.1	1.73608	1.30857e-06
Medtr7g116850.1	0.830482	0.0337438		Medtr8g012760.1	1.73152	0.0230902
Medtr6g023600.1	0.82984	0.00334885		Medtr6g009540.1	1.73104	5.47497e-30
Medtr4g091100.1	0.8293	0.0256874		Medtr5g089100.1	1.73023	0.00834222
Medtr8g106040.1	0.828085	0.0202899		Medtr2g088860.1	1.72716	0.0291637
Medtr0110s0030.1	0.825968	0.00178349		Medtr1g062660.1	1.72611	0.0268665
Medtr8g087470.1	0.825951	0.0179389		Medtr5g040780.2	1.71797	9.21322e-10
Medtr1g030810.1	0.825328	0.000320004		MT4Noble_020562.1	1.71693	0.00134523
Medtr1g102190.1	0.82187	1.61884e-05		Medtr8g095040.1	1.71026	5.24503e-13
Medtr5g005540.1	0.821405	0.00109138		MT35v5_contig_249555_1.1	1.70649	0.0169241
Medtr3g088975.1	0.81991	1.74108e-06		Medtr4g081200.1	1.70582	0.00210719
Medtr5g075040.1	0.819411	0.0182513		Medtr6g021915.1	1.7057	2.64669e-24
Medtr4g094495.1	0.819393	0.000422236		Medtr6g021910.1	1.70336	3.19796e-06
Medtr4g037055.1	0.818345	0.00501268		Medtr4g100480.1	1.69046	6.01811e-24
Medtr4g124520.1	0.817456	0.0108739		Medtr5g014720.1	1.6881	7.91897e-08
Medtr8g094740.1	0.817232	4.68424e-05		Medtr4g091200.1	1.68427	1.63878e-07
Medtr1g109200.1	0.815813	9.87758e-06		Medtr1g492930.1	1.68404	0.0104653
Medtr6g034195.1	0.814687	9.52734e-05		Medtr4g093760.1	1.67927	0.0192506
Medtr3g058740.1	0.814544	0.000120325		Medtr3g078410.1	1.67354	8.36119e-31
Medtr0009s0240.1	0.813017	0.00520555		Medtr8g038220.2	1.67035	4.9027e-26
Medtr8g089665.1	0.80844	0.00382228		Medtr3g110088.1	1.66708	0.0111175
Medtr8g014700.2	0.806178	0.0307498		MT35v5_Medtr4g017010.1	1.6642	0.00246403
Medtr4g101950.1	0.803328	0.000110769		Medtr6g074780.1	1.658	0.00577485
Medtr8g089840.1	0.80315	0.00440169		Medtr2g096230.1	1.65774	3.52906e-27
Medtr1g094115.2	0.801337	0.00391565		Medtr7g407010.1	1.65649	0.030005
Medtr2g104380.1	0.799078	0.0265758		Medtr4g088810.1	1.65501	0.00790445
Medtr3g071960.1	0.798147	2.44687e-11		Medtr1g107215.1	1.65419	1.9779e-56
Medtr8g077120.1	0.796409	0.00840753		Medtr1g058350.1	1.65341	0.00193959
Medtr7g104360.1	0.796298	0.0127126		Medtr3g107870.1	1.64513	6.65277e-65
Medtr1g011580.1	0.796289	0.00181521		Medtr4g062330.1	1.63579	9.30315e-27
Medtr3g072500.1	0.794688	9.32753e-07		Medtr8g020840.1	1.63415	7.88624e-13
Medtr7g115120.1	0.792586	0.0398773		Medtr2g072820.1	1.63386	0.0211732
Medtr2g068650.1	0.792527	0.000754092		Medtr2g014920.1	1.63206	2.45033e-17
Medtr7g099890.1	0.791951	5.74549e-08		Medtr4g102280.1	1.62836	8.06303e-42
Medtr5g009460.1	0.790977	0.00520555		MT4Noble_057132.1	1.62382	0.00347432
Medtr2g016760.1	0.789632	0.000177382		Medtr4g083570.1	1.62216	5.71835e-06
Medtr4g026590.1	0.787776	0.000179801		Medtr7g063800.1	1.61969	1.07044e-41
Medtr3g075500.1	0.786116	2.05207e-09		Medtr4g052040.1	1.61265	2.45012e-14
Medtr2g025140.1	0.785249	0.00239802		MT4Noble_036094.1	1.61252	0.00226078
Medtr2g090190.1	0.782536	0.000123429		Medtr7g005940.1	1.60994	3.56494e-25
Medtr8g069315.1	0.782304	0.0165643		Medtr1g075730.2	1.6077	1.25868e-06
MT35v5_contig_87194_1.1	0.780923	0.0190881		Medtr8g041620.1	1.60141	4.27355e-14
Medtr6g463630.1	0.779581	0.005782		Medtr4g009960.1	1.60073	1.86749e-27
Medtr1g102160.1	0.77668	0.000307684		Medtr4g068453.1	1.59996	0.0231912
Medtr2g072510.1	0.77639	0.0155088		Medtr2g014960.1	1.59876	2.85596e-26
Medtr4g059730.1	0.776226	0.00400179		Medtr4g094858.1	1.5977	4.34188e-10
Medtr8g094980.1	0.775001	0.0104189		Medtr3g479490.1	1.59222	1.13852e-12
Medtr1g059670.1	0.774506	1.14865e-05		Medtr8g008990.1	1.59061	0.00234661
Medtr7g045370.1	0.770454	0.000233674		Medtr5g090660.1	1.58716	1.07929e-09
Medtr3g092720.1	0.770337	0.0199806		Medtr5g079715.1	1.5867	1.67858e-11
Medtr3g077640.1	0.769909	1.5694e-05		Medtr2g087890.1	1.58602	1.93159e-16
Medtr5g095220.1	0.768176	0.0492763		Medtr0062s0090.1	1.58501	0.0211043
Medtr7g103610.2	0.767058	6.8861e-06		Medtr1g115195.1	1.5797	3.50284e-06
Medtr8g094600.1	0.763681	0.0365262		Medtr3g464700.1	1.57941	0.00259332
Medtr4g079110.1	0.763179	1.85299e-05		Medtr5g030600.1	1.57829	0.0486184
Medtr8g090210.1	0.762849	0.00835136		Medtr4g049640.1	1.57187	0.0263568
Medtr3g115930.1	0.762142	5.22838e-14		Medtr8g069820.1	1.56964	0.0025434
Medtr7g117900.1	0.759027	0.0211734		MT4Noble_011865.1	1.56634	0.0176006
Medtr2g092950.1	0.758303	0.0476384		Medtr8g009055.1	1.56517	0.0379587
Medtr5g018860.1	0.757786	0.000824264		Medtr1g076940.1	1.5651	1.8124e-09
Medtr5g018300.1	0.757563	9.84946e-06		Medtr5g009810.1	1.55437	0.00382917
Medtr1g116890.1	0.750928	0.000166987		Medtr4g096840.1	1.55239	1.68342e-08
Medtr2g016220.4	0.749637	0.00342574		Medtr1g099310.1	1.55089	1.88136e-06
Medtr4g124660.1	0.747475	0.000243959		Medtr2g437800.1	1.5501	0.0105831
Medtr5g007730.1	0.746538	0.0351181		Medtr8g067735.1	1.54951	4.65259e-06
MT35v5_contig_255036_1.1	0.746241	0.0426641		Medtr4g075150.1	1.54576	4.71666e-16
Medtr3g019360.1	0.741142	0.0065807		Medtr2g015480.1	1.54238	0.0361126
Medtr2g013950.1	0.74063	0.0152863		Medtr8g069545.1	1.54217	8.04001e-06
Medtr6g471080.1	0.740592	0.0440239		MT35v5_contig_76106_1.1	1.54211	1.40684e-22
Medtr4g081180.1	0.740457	0.000835149		Medtr3g062570.1	1.53962	0.0102647
Medtr8g076340.1	0.73916	0.000373652		Medtr8g014900.1	1.53718	1.53764e-05
Medtr1g033340.1	0.738849	5.47699e-05		Medtr4g077940.2	1.53618	2.56382e-22
Medtr4g051120.1	0.738625	0.0277056		Medtr8g006850.1	1.53603	0.000471014
Medtr3g467140.1	0.738549	0.000544063		Medtr6g033660.1	1.53517	5.27148e-07
Medtr2g031590.1	0.736653	0.00682903		Medtr0018s0170.1	1.5322	0.0164243
Medtr1g492600.1	0.735793	0.000345066		Medtr1g051120.1	1.53179	1.12784e-05
MT35v5_Medtr4g074810.1	0.734413	9.41509e-07		Medtr4g066640.1	1.52958	0.00399152
Medtr5g035610.1	0.733457	0.0417882		Medtr8g089400.1	1.52896	0.0167442
Medtr3g089055.2	0.732689	0.00118904		Medtr3g034430.1	1.52831	5.90481e-10
Medtr4g083610.1	0.732331	0.00530617		Medtr2g022560.1	1.52811	1.87403e-07
Medtr4g097420.1	0.730526	0.000129433		Medtr0007s0140.1	1.52536	0.00206288
Medtr7g103450.1	0.729475	2.34874e-09		Medtr7g075040.1	1.52419	0.00186471
Medtr4g029500.1	0.724817	5.1993e-06		Medtr1g015670.1	1.52036	0.000206044
Medtr7g107270.1	0.724806	9.35329e-06		Medtr2g020990.1	1.51848	2.26692e-06
Medtr3g102400.1	0.724239	0.03476		Medtr2g090240.1	1.51591	1.52313e-22
Medtr6g471270.2	0.723941	0.0125914		Medtr1g070135.1	1.51511	3.8841e-20
Medtr2g013550.1	0.723128	1.40917e-05		Medtr4g080070.1	1.5129	8.7332e-05
Medtr1g112940.1	0.720704	0.042383		Medtr8g032610.1	1.51233	5.76167e-20
Medtr8g070115.1	0.720517	0.000135245		Medtr4g107720.1	1.51161	1.59407e-21
Medtr2g090210.1	0.719133	0.0150195		Medtr3g020510.1	1.51128	1.81219e-10
Medtr6g018970.1	0.716507	0.0043568		Medtr1g023230.1	1.50576	0.00397223
Medtr4g109020.1	0.716264	0.00194794		Medtr8g089342.1	1.50523	9.64589e-09
Medtr0288s0020.1	0.715144	0.0036527		Medtr1g090920.1	1.50522	3.34674e-18
Medtr4g074030.1	0.713711	0.0384066		Medtr5g080470.1	1.50348	0.0241212
Medtr4g087080.1	0.713546	1.17819e-05		Medtr7g098180.1	1.50237	0.000203456
Medtr1g021635.1	0.711353	0.0159981		Medtr8g068300.1	1.50181	1.20679e-21
Medtr4g034790.1	0.710356	0.0351181		Medtr1g080990.2	1.50109	1.71724e-06
Medtr2g101090.1	0.710198	0.00082939		Medtr6g049260.1	1.50106	0.0130986
Medtr1g063120.1	0.708927	0.0189749		Medtr2g450310.1	1.49851	0.000375198
Medtr3g437340.1	0.704816	1.89202e-07		Medtr8g031940.1	1.49482	1.13423e-05
Medtr2g035190.1	0.703612	0.00820077		Medtr7g105560.1	1.49358	1.98182e-12
Medtr4g081560.1	0.701338	4.40504e-06		Medtr1g055255.1	1.49155	1.48899e-09
Medtr1g098660.1	0.700544	1.49177e-06		Medtr4g073920.1	1.48941	5.24842e-07
Medtr3g093730.1	0.699696	0.000135482		Medtr7g025130.1	1.48893	0.0144646
Medtr1g074020.1	0.698638	0.0111503		Medtr5g011750.1	1.48555	0.044104
Medtr1g090873.1	0.698145	0.00332034		Medtr6g086870.1	1.48543	0.00747549
Medtr5g055020.1	0.697952	0.045315		Medtr8g091300.1	1.48402	0.00952229
Medtr3g104560.1	0.696743	7.93082e-05		Medtr4g045990.1	1.48097	0.00824238
MT35v5_contig_49078_1.1	0.695196	0.0211415		Medtr2g011210.1	1.47995	0.015319
Medtr6g088140.1	0.693454	0.0108414		Medtr5g007760.1	1.47979	0.0152066
Medtr3g055120.1	0.690867	2.92443e-07		Medtr7g078150.1	1.47831	1.56512e-11
Medtr4g094492.1	0.689928	0.0169322		Medtr7g076660.3	1.47811	5.90129e-05
Medtr1g104590.1	0.687432	0.00995956		Medtr6g005340.1	1.4781	0.0285517
Medtr1g094810.1	0.686112	0.0248311		Medtr5g026580.1	1.47745	1.21045e-15
Medtr5g004770.1	0.685169	3.62195e-05		Medtr0012s0290.1	1.475	1.52714e-08
Medtr0045s0070.1	0.684906	1.73546e-07		Medtr4g029170.1	1.47417	0.00114716
Medtr8g086060.1	0.684123	0.0226238		Medtr8g015680.1	1.47008	0.00290952
Medtr2g076400.1	0.683009	0.00488506		Medtr5g093570.1	1.46698	1.01588e-26
MT35v5_contig_52909_1.1	0.681387	1.9148e-05		Medtr3g462710.1	1.46646	1.84373e-29
Medtr7g090740.1	0.681126	0.000160343		Medtr8g092010.1	1.4648	0.006923
Medtr8g027380.1	0.68031	7.25425e-06		MT35v5_contig_13983_1.1	1.4628	6.72608e-11
Medtr4g049340.1	0.680025	0.0437286		Medtr4g116610.1	1.46212	1.64753e-07
Medtr1g067600.1	0.677571	0.0264906		Medtr4g024370.1	1.46044	5.48456e-12
Medtr3g032530.1	0.676682	0.000669725		Medtr7g094550.1	1.45662	6.35082e-06
Medtr4g034770.1	0.67648	0.00856289		Medtr1g026160.6	1.45641	1.08383e-07
Medtr2g028940.1	0.67585	0.020836		Medtr7g112615.1	1.45385	8.89124e-17
Medtr7g044980.1	0.675839	0.0300573		Medtr5g040960.1	1.45113	0.000135646
Medtr7g490350.1	0.675315	0.000311639		Medtr4g014630.1	1.4506	0.00660264
Medtr5g007713.1	0.674139	0.0039801		Medtr2g014300.1	1.4484	8.02617e-18
Medtr1g111140.1	0.674017	3.34302e-07		Medtr8g078480.1	1.44538	1.57929e-08
Medtr4g035040.1	0.671201	0.0314946		Medtr5g068790.1	1.43735	0.0248667
Medtr3g103290.1	0.671195	0.00261942		Medtr4g050140.1	1.43459	1.51961e-20
Medtr4g070140.1	0.671073	5.72683e-11		Medtr8g063200.1	1.43042	9.47403e-10
Medtr2g100710.1	0.669572	0.000325845		MT35v5_contig_67623_1.1	1.42886	4.997e-15
Medtr7g068780.1	0.669389	0.0265758		Medtr0152s0120.1	1.42847	0.0164049
Medtr2g069020.1	0.667629	0.0163479		Medtr2g436020.1	1.42829	0.000141229
Medtr4g082550.1	0.663075	3.75733e-07		MT35v5_Medtr3g084280.1	1.42329	0.00259607
Medtr3g092640.1	0.661787	0.00031701		Medtr2g436250.1	1.41941	0.0172991
MT35v5_Medtr4g075130.1	0.659185	0.0181928		Medtr7g079320.1	1.41554	8.27746e-05
Medtr3g093430.1	0.657407	0.0305041		Medtr1g062860.1	1.41525	3.07532e-11
Medtr8g083520.1	0.654916	0.000353735		Medtr5g026320.1	1.41463	0.000372007
Medtr3g088230.1	0.653978	0.00298236		Medtr7g056647.1	1.40467	0.0190674
Medtr1g076540.1	0.653866	0.000386333		Medtr5g011060.1	1.40292	1.41417e-07
Medtr2g083390.1	0.650783	0.0385312		Medtr3g064110.1	1.40144	1.19176e-19
Medtr4g107630.1	0.650782	0.0021848		Medtr7g079430.1	1.4014	0.00572625
Medtr1g076500.1	0.650323	0.000830423		Medtr1g027200.1	1.39713	6.08272e-06
MT35v5_Medtr8g041930.1	0.648757	0.00201154		Medtr0392s0020.1	1.39669	0.005344
Medtr2g036490.1	0.648689	0.0214129		Medtr1g073700.1	1.3935	2.39044e-05
Medtr4g034720.1	0.648417	0.0123653		Medtr7g098200.1	1.39261	1.1844e-05
Medtr2g016770.1	0.645976	0.00175877		Medtr8g039990.1	1.39112	0.00612304
Medtr4g130970.1	0.644514	0.0354594		Medtr4g131800.1	1.39095	4.11621e-29
Medtr7g095690.1	0.643681	0.000124612		Medtr6g005360.1	1.38714	0.00494646
Medtr8g087460.1	0.642895	0.039917		Medtr3g064420.1	1.38275	1.72066e-06
Medtr3g070230.1	0.636652	0.029041		Medtr4g065093.1	1.37991	3.10092e-05
Medtr8g076940.1	0.635434	0.000186559		Medtr7g062600.1	1.37843	0.00569265
Medtr2g045140.1	0.634687	5.84579e-05		Medtr7g080180.1	1.37788	4.23555e-11
MT4Noble_006215.1	0.633292	0.000683543		Medtr3g054200.1	1.37653	3.22725e-09
MT35v5_contig_9161_1.1	0.631365	0.0249564		Medtr5g091570.1	1.36841	0.0260913
Medtr4g104030.1	0.630522	2.2416e-05		MT35v5_contig_90690_71.1	1.36589	0.029066
Medtr5g023030.2	0.629958	0.000232141		Medtr5g078020.1	1.36217	0.000808607
Medtr8g013090.1	0.629729	0.0208099		Medtr3g011370.1	1.3602	0.00681244
Medtr6g081060.1	0.628373	0.0195942		Medtr8g031420.1	1.3585	0.0121426
Medtr4g105690.1	0.625857	0.00603659		Medtr2g098540.1	1.35625	1.76339e-11
Medtr4g016610.1	0.625621	0.0221915		Medtr8g104890.1	1.35415	0.000109671
Medtr3g077080.1	0.625471	0.0457488		Medtr5g067160.1	1.3499	0.00991234
MT35v5_contig_113992_1.1	0.62344	9.59593e-06		Medtr4g075730.1	1.34989	0.00112162
Medtr3g074040.1	0.623204	0.00610193		Medtr7g085200.2	1.34986	0.042812
Medtr3g023720.1	0.621382	5.96472e-07		Medtr3g035840.1	1.34874	5.48287e-18
Medtr5g045160.1	0.620295	0.00245868		Medtr1g105480.1	1.3472	7.57072e-23
Medtr8g031850.1	0.619892	0.027373		Medtr1g102190.1	1.34289	3.42806e-22
Medtr5g087700.1	0.616397	0.00942463		Medtr5g025100.1	1.34129	2.1143e-08
Medtr4g065007.1	0.615655	0.0197072		Medtr2g087950.1	1.33643	0.000964557
MT4Noble_017037.1	0.613667	0.0393039		Medtr5g014250.1	1.33504	0.00400914
Medtr6g082330.1	0.61282	0.0121982		Medtr2g100290.1	1.33346	0.000660175
Medtr4g102900.1	0.611875	0.0337438		Medtr5g032150.1	1.33028	7.75408e-07
Medtr1g021760.1	0.61056	0.0111671		Medtr5g043880.1	1.32208	6.48397e-05
Medtr4g122110.1	0.609007	0.00200929		Medtr8g091390.1	1.31612	4.11905e-05
Medtr6g006060.1	0.60796	0.00258637		Medtr2g017785.1	1.31438	4.895e-07
Medtr3g115950.1	0.605235	0.00499074		Medtr2g089815.1	1.31367	0.00059463
Medtr7g079720.1	0.602949	0.0285749		Medtr2g017805.1	1.31309	1.61544e-07
Medtr1g015300.1	0.601852	0.00137823		Medtr8g079760.1	1.30948	0.000274548
Medtr4g097440.1	0.601451	0.0465606		Medtr0056s0160.1	1.30891	0.000367135
Medtr1g056550.1	0.601372	0.00041205		Medtr8g107510.1	1.30802	2.16644e-12
Medtr8g099185.1	0.600644	0.000146066		MT4Noble_015086.1	1.30784	0.0321617
Medtr3g076990.1	0.600317	0.000106424		Medtr4g098035.1	1.30702	0.00318343
Medtr1g068690.1	0.596725	0.0135962		Medtr4g014680.1	1.30531	1.32995e-08
Medtr4g087980.1	0.596264	0.0167425		Medtr3g102020.1	1.30512	1.87532e-15
Medtr3g020680.1	0.595391	2.98264e-05		Medtr7g090560.1	1.30036	7.40215e-56
Medtr4g081130.1	0.5953	0.00661262		Medtr3g058160.3	1.30021	1.73045e-06
Medtr4g034810.1	0.592631	0.0480272		Medtr4g107700.1	1.29845	0.00325626
Medtr7g021820.1	0.591229	0.0040744		Medtr3g077940.1	1.29845	0.0313188
Medtr8g079690.1	0.59112	0.00279821		Medtr7g110780.1	1.29704	1.81589e-07
Medtr8g035860.1	0.590914	0.0158001		Medtr4g116200.1	1.29437	0.00365791
Medtr2g087000.1	0.590677	0.0144778		Medtr6g077500.1	1.29036	4.50636e-10
Medtr8g061950.1	0.588991	2.27336e-05		Medtr3g067730.1	1.28837	0.0010273
Medtr4g086510.1	0.588303	0.00416499		Medtr2g036350.1	1.28766	0.00369513
Medtr6g012640.1	0.584016	6.86357e-07		Medtr8g039100.1	1.28659	0.0220962
Medtr5g025610.1	0.583575	0.00136323		Medtr7g101290.1	1.28566	0.0116043
Medtr4g072360.1	0.583557	0.0142348		Medtr2g068650.1	1.28423	3.01525e-11
Medtr8g080520.1	0.583132	7.07697e-05		Medtr6g015020.1	1.27402	8.75166e-31
Medtr1g028380.1	0.582348	0.00505574		Medtr2g093960.1	1.27369	0.0192109
Medtr2g040010.1	0.580278	0.00156568		Medtr1g009270.1	1.26851	1.17376e-06
Medtr4g073690.1	0.579685	0.0468218		Medtr2g040690.1	1.26748	6.60425e-07
Medtr3g084830.1	0.576923	0.0215403		Medtr5g044220.1	1.2668	8.2663e-17
Medtr4g088500.1	0.576887	0.0108611		Medtr6g036640.1	1.26453	0.000582496
Medtr2g022520.1	0.575033	1.66295e-05		Medtr6g038410.1	1.26239	2.11616e-06
Medtr3g099650.1	0.574792	0.000511442		Medtr8g089340.1	1.26201	5.66604e-14
Medtr4g131540.1	0.573571	0.0241154		Medtr4g132765.1	1.26045	0.00936732
Medtr4g069030.1	0.57325	0.000101698		Medtr6g078770.1	1.26009	1.18912e-05
Medtr5g081460.1	0.573232	0.0182479		Medtr5g024670.1	1.25804	0.0246016
Medtr1g050445.1	0.573029	0.0393379		Medtr2g019250.1	1.2576	0.00723171
MT35v5_contig_71600_1.1	0.572599	0.0388757		Medtr7g011663.1	1.25735	2.08998e-20
Medtr1g492730.1	0.569245	4.09222e-05		MT35v5_Medtr8g012280.1	1.25719	0.0353977
Medtr1g106420.1	0.56656	0.0172018		Medtr4g057585.1	1.25541	0.0337644
Medtr4g113600.1	0.564716	0.00055733		Medtr1g082580.1	1.25463	0.00722804
Medtr5g041210.1	0.564068	0.0254496		Medtr5g464810.1	1.25299	4.89456e-06
Medtr1g022050.1	0.562293	0.00215481		Medtr0116s0090.1	1.25265	0.00621737
Medtr8g099095.1	0.562288	0.00898738		Medtr5g036410.1	1.25195	4.74472e-08
Medtr3g104420.1	0.561961	0.045926		Medtr4g127140.1	1.24981	2.49671e-08
Medtr7g080230.1	0.561451	0.000457137		Medtr5g097010.1	1.24718	0.000377703
Medtr1g033100.1	0.561095	0.00143068		Medtr3g095190.1	1.24535	0.0367884
Medtr3g114070.1	0.560917	0.00671081		Medtr3g074380.1	1.24535	0.0275029
Medtr4g073090.1	0.557183	6.96162e-07		Medtr6g059380.1	1.24482	0.00559055
Medtr8g097160.1	0.557024	0.00139267		Medtr3g087050.1	1.24482	1.78185e-20
Medtr7g116710.1	0.555735	0.00333857		Medtr3g040370.1	1.24418	2.45262e-23
Medtr7g113080.1	0.554385	0.00838098		Medtr3g061390.1	1.24305	1.11941e-06
Medtr5g064750.1	0.552182	0.00217191		MT35v5_contig_90027_1.1	1.24261	7.45837e-14
Medtr6g008480.1	0.55176	0.00203636		Medtr1g099360.1	1.24219	3.51943e-37
Medtr3g086040.1	0.549722	0.00260222		Medtr3g090950.1	1.24218	0.0363374
Medtr7g072510.1	0.548349	0.0157479		Medtr1g105965.1	1.24179	3.2466e-24
Medtr3g082100.1	0.547252	0.0246671		Medtr4g096690.1	1.23997	1.38224e-20
Medtr2g029910.1	0.545798	0.013008		Medtr4g100950.1	1.23886	1.86011e-11
Medtr5g016750.1	0.544197	1.23015e-05		Medtr3g087980.1	1.23823	2.97958e-17
Medtr7g089640.1	0.543927	0.0130217		Medtr2g036290.1	1.23568	0.0147558
Medtr4g104470.1	0.54359	1.03435e-05		Medtr6g088475.1	1.2323	0.0312241
Medtr7g112360.1	0.542897	0.0324352		Medtr2g010590.1	1.23155	0.00252831
Medtr2g072190.1	0.542248	0.00463625		Medtr7g058370.1	1.23038	0.00824447
MT35v5_Medtr2g018000.1	0.541106	0.0299117		Medtr3g074610.1	1.23019	3.58267e-08
Medtr3g093530.1	0.540363	0.00530617		Medtr5g055470.1	1.23002	0.000326823
Medtr3g092060.1	0.539401	0.00748094		Medtr4g068000.1	1.22732	0.0370122
Medtr4g051390.1	0.539236	0.027166		Medtr5g064990.1	1.22717	1.9299e-08
Medtr4g104700.1	0.536986	0.0365684		Medtr1g107285.1	1.22705	0.041204
Medtr4g005520.1	0.536926	0.00166513		MT35v5_contig_76715_1.1	1.22685	9.3498e-07
Medtr1g054965.1	0.536514	1.30987e-06		Medtr0045s0060.1	1.22632	3.01046e-12
Medtr3g031220.1	0.535059	0.0291858		Medtr8g074530.1	1.2229	1.22118e-09
Medtr1g041320.1	0.534028	0.0467248		Medtr1g090320.1	1.22007	4.70027e-28
Medtr3g083310.1	0.533361	0.0171831		Medtr8g014700.2	1.21535	3.83111e-09
Medtr7g112130.1	0.533031	0.00148157		Medtr4g029180.1	1.21457	0.000333151
Medtr8g006690.1	0.531508	0.0174996		Medtr2g027870.1	1.21188	0.0114732
Medtr4g082580.1	0.531276	0.0114358		Medtr5g028930.1	1.21027	1.11571e-11
Medtr3g112160.1	0.53081	0.00170345		Medtr5g083520.1	1.20584	1.40767e-20
Medtr1g034340.1	0.529797	0.0354856		Medtr3g109610.1	1.20421	2.3488e-45
Medtr5g015490.1	0.529321	0.0100476		Medtr3g052760.1	1.20389	0.00260983
Medtr3g072530.1	0.528997	0.0423367		Medtr2g089985.1	1.19746	0.00047667
Medtr3g058210.1	0.527661	0.0208763		Medtr7g061190.1	1.19744	0.00370076
Medtr4g088615.1	0.527424	0.00195182		Medtr1g077930.1	1.1967	1.0959e-06
Medtr5g022130.1	0.526096	0.0363263		Medtr1g109600.1	1.19633	0.0206726
Medtr3g109870.1	0.525567	0.0295638		Medtr7g070940.1	1.19629	1.5292e-19
Medtr4g091530.1	0.523966	0.0351388		Medtr1g102070.1	1.19587	1.07711e-10
Medtr5g089330.1	0.522488	0.000650859		MT35v5_contig_87590_1.1	1.19389	0.00417298
Medtr8g087650.10	0.522376	0.0103217		Medtr2g034260.1	1.19386	6.62872e-15
Medtr1g105090.1	0.522308	0.00155881		Medtr4g074030.1	1.19385	9.7632e-06
Medtr5g097910.1	0.521776	0.01358		Medtr6g087760.1	1.1923	3.621e-09
Medtr4g109340.1	0.521694	0.0178917		Medtr5g081990.1	1.19178	0.0434771
Medtr2g100340.1	0.521415	0.0369944		Medtr3g014880.1	1.19112	4.39126e-08
Medtr3g062930.1	0.521108	0.012962		Medtr2g084120.1	1.18967	2.95922e-11
Medtr1g050432.1	0.52071	0.0409991		Medtr4g093110.1	1.18877	0.000729613
Medtr6g038390.1	0.520477	0.0170899		Medtr7g089670.1	1.18855	9.01167e-14
Medtr4g130730.1	0.518786	0.0468668		Medtr1g043220.1	1.18672	0.00424437
Medtr7g073370.1	0.517225	0.0385357		Medtr7g116870.1	1.18645	0.00778399
Medtr4g101620.1	0.514695	7.97908e-05		Medtr3g027420.1	1.1846	1.60513e-05
Medtr2g009275.1	0.514568	0.00427267		Medtr5g033080.1	1.18187	2.06453e-06
Medtr2g025470.1	0.514153	8.09054e-05		Medtr3g029620.1	1.18066	2.65021e-06
Medtr7g072605.1	0.513075	0.0163479		Medtr3g094320.1	1.18053	5.17481e-09
Medtr5g098800.1	0.512791	0.000825847		Medtr7g078070.1	1.17965	5.24813e-11
Medtr8g027180.1	0.512382	0.00018999		Medtr3g058240.1	1.17871	0.00395509
Medtr2g437910.1	0.511612	0.020682		Medtr4g035180.1	1.17857	0.0254091
Medtr3g449200.1	0.508994	0.0365793		Medtr0117s0080.1	1.17831	0.0137256
Medtr2g037760.1	0.508577	0.00982203		Medtr0459s0020.1	1.1783	1.26944e-09
Medtr4g133620.1	0.508317	0.0148293		Medtr1g067410.1	1.1768	0.00118894
Medtr4g127130.1	0.508291	0.0271664		Medtr4g114000.1	1.17644	0.00577795
Medtr8g054450.1	0.507939	0.0131763		Medtr1g100747.1	1.17599	0.00193811
Medtr2g022860.1	0.506524	0.0284512		Medtr4g045710.1	1.1741	1.60273e-05
Medtr1g014210.1	0.505377	0.031585		Medtr7g113450.1	1.17238	0.0076733
Medtr5g009080.1	0.505363	0.00303362		Medtr5g092190.1	1.17155	4.5406e-07
Medtr4g107440.1	0.505243	0.0309205		Medtr7g050990.1	1.17109	0.000295759
Medtr1g115505.1	0.504302	0.0102821		Medtr7g089905.1	1.16941	1.68844e-06
Medtr5g022310.1	0.504297	0.00694677		Medtr8g038210.1	1.16896	3.37813e-17
Medtr4g007700.1	0.500112	0.0051019		Medtr4g121880.1	1.16776	1.44735e-18
Medtr7g084610.1	0.500099	0.0139662		Medtr5g006600.1	1.16726	1.66832e-06
Medtr1g017390.1	0.499916	0.00285871		Medtr5g084950.1	1.16363	4.41492e-06
Medtr1g110760.1	0.499531	2.08999e-05		Medtr7g096960.1	1.16034	0.000317026
Medtr2g026760.1	0.499166	0.0163748		Medtr3g020970.1	1.15956	2.83401e-11
Medtr7g069740.1	0.498311	0.0153156		Medtr4g104610.1	1.15865	2.47701e-14
Medtr4g106790.1	0.498199	0.00293077		Medtr1g064260.1	1.1585	0.0268516
Medtr5g006340.1	0.496425	0.00416499		Medtr5g005540.1	1.15491	0.00130471
Medtr3g093380.1	0.496025	0.00390792		Medtr5g083860.1	1.1549	0.000299823
Medtr5g005200.1	0.495993	0.00062737		Medtr3g067495.1	1.15441	0.0122507
Medtr1g012610.3	0.494051	0.00200999		Medtr2g023860.1	1.15164	0.000758563
Medtr8g093330.1	0.49367	0.0415204		Medtr3g083920.1	1.14935	0.00252831
Medtr1g484920.1	0.493408	0.00762736		Medtr7g012070.1	1.14908	0.00040012
Medtr3g462950.1	0.492108	0.0115456		Medtr3g080810.1	1.14908	1.01625e-09
Medtr4g102750.1	0.491638	8.08063e-05		Medtr4g026810.1	1.14875	0.0139213
Medtr1g096460.1	0.491606	0.000937054		Medtr6g079380.1	1.14483	0.0177141
Medtr5g054690.1	0.490981	0.000547412		Medtr7g118210.1	1.14442	0.00244268
Medtr1g028320.1	0.490296	0.00293591		Medtr4g057635.1	1.1442	0.00230892
Medtr7g089300.1	0.489599	0.00377937		Medtr1g052880.1	1.14342	7.99767e-05
Medtr2g010180.5	0.489353	0.0134169		MT4Noble_015085.1	1.13598	0.0345045
Medtr3g080800.1	0.487121	0.0321286		Medtr3g085740.1	1.13542	9.21493e-18
Medtr1g025140.1	0.486393	0.000330082		Medtr7g112360.1	1.13306	5.0817e-11
Medtr3g075440.1	0.485082	0.0136043		Medtr7g011010.1	1.13133	6.92401e-07
Medtr7g110600.1	0.484654	0.0331855		Medtr6g075930.1	1.13128	0.0150382
Medtr2g101770.1	0.483008	0.00856927		Medtr7g037380.1	1.12947	0.011859
Medtr4g007300.1	0.482667	0.0318647		Medtr4g076255.1	1.12903	0.0456093
Medtr7g102320.1	0.479497	0.00166864		Medtr0118s0070.1	1.12662	0.0321135
Medtr4g056520.1	0.476473	0.0235839		Medtr7g057180.1	1.12125	1.76949e-05
Medtr7g090520.1	0.475042	0.0237721		MT35v5_Medtr7g082260.1	1.11872	0.00574523
Medtr3g088440.1	0.474303	0.0402579		Medtr8g105590.1	1.11826	0.000158168
Medtr1g050640.1	0.467843	0.0134677		Medtr1g067320.1	1.11433	4.44079e-14
Medtr7g088070.1	0.467814	0.000431389		Medtr3g008960.1	1.11141	1.62698e-10
Medtr1g076310.1	0.467784	0.0457025		Medtr2g104380.1	1.11092	0.0153093
Medtr2g105480.1	0.466874	0.0479184		Medtr2g102570.1	1.11036	3.63671e-14
Medtr2g062840.1	0.464031	0.0379879		Medtr4g081180.1	1.10978	1.08674e-06
Medtr3g077590.1	0.462054	0.0252544		Medtr5g035030.1	1.10939	0.00319762
Medtr4g117960.1	0.461308	0.00288145		Medtr4g058570.1	1.10927	2.48502e-12
Medtr5g095660.1	0.458881	0.0389269		Medtr2g105360.1	1.10911	3.41474e-34
Medtr4g018880.1	0.457938	0.0257244		Medtr7g451040.1	1.10703	3.22186e-13
Medtr1g066930.1	0.457072	0.0472895		Medtr4g021210.1	1.107	0.00203108
Medtr4g051410.1	0.456998	0.00131429		Medtr4g103670.1	1.10642	1.48448e-05
Medtr4g045980.1	0.453461	0.00302433		Medtr4g080065.1	1.10363	0.04517
Medtr5g097940.1	0.453452	0.038751		Medtr7g094190.1	1.1026	5.47864e-45
Medtr1g041745.1	0.449993	0.0234654		Medtr4g046737.1	1.10117	0.00368718
Medtr2g082410.1	0.448026	0.0145857		Medtr3g106230.1	1.10048	0.00170072
Medtr4g069970.1	0.447529	0.0412542		Medtr3g450710.1	1.0999	2.68581e-05
Medtr8g037315.1	0.446985	0.0168231		Medtr2g437370.1	1.09877	9.07248e-06
Medtr5g099020.1	0.443494	0.0283055		Medtr3g093430.1	1.09749	1.1095e-25
Medtr7g101425.1	0.443308	0.0335829		Medtr4g015270.1	1.09747	7.02437e-05
Medtr4g057970.1	0.441691	0.047368		Medtr4g065060.1	1.09709	0.000457409
Medtr5g077370.1	0.440492	0.00405723		Medtr8g071330.1	1.0928	0.0172297
Medtr1g102550.1	0.440152	0.0115454		Medtr8g088330.1	1.09259	0.0341112
Medtr3g112090.1	0.439226	0.0186765		Medtr7g114090.1	1.09155	0.046321
Medtr4g017810.1	0.437274	0.0382005		Medtr5g008070.1	1.09134	0.00378776
Medtr2g081000.1	0.43624	0.000779622		Medtr2g089865.1	1.08727	0.034107
Medtr6g012760.1	0.435942	0.0328045		Medtr4g079140.1	1.08224	2.2652e-10
Medtr8g020920.1	0.435158	0.0300573		Medtr2g078730.1	1.08062	8.82317e-24
Medtr1g110750.1	0.43506	0.0128572		Medtr5g013470.1	1.07678	1.03324e-07
Medtr7g094980.1	0.434921	0.0313636		Medtr5g015720.1	1.07599	0.000442886
Medtr7g072575.1	0.434211	0.0142216		Medtr2g068030.1	1.07581	0.00407221
Medtr0275s0040.1	0.433474	0.0243595		Medtr3g092780.1	1.07423	0.00764142
Medtr3g100990.1	0.433347	0.047202		Medtr4g117330.1	1.07282	0.03461
Medtr1g049170.1	0.43275	0.0315628		Medtr3g007510.2	1.06829	0.0143935
Medtr2g043230.1	0.432433	0.000747932		Medtr1g079180.1	1.06435	2.58e-08
Medtr3g088565.1	0.432091	0.00274947		Medtr5g093900.1	1.06121	0.000483628
Medtr4g031650.1	0.431045	0.010988		Medtr1g029150.1	1.06042	0.000742458
Medtr4g081520.1	0.430887	0.0057725		Medtr8g067720.1	1.05988	1.78857e-13
Medtr5g032760.1	0.429896	0.00143307		Medtr6g034310.1	1.05793	3.10922e-05
Medtr0059s0060.1	0.428365	0.0294639		Medtr5g055900.1	1.05789	0.000659726
Medtr7g114900.1	0.42673	0.0198058		Medtr7g053290.1	1.056	2.19869e-17
Medtr8g089995.1	0.42494	0.00561362		Medtr4g070190.1	1.05376	9.08503e-08
Medtr8g104140.1	0.423459	0.0358456		Medtr6g059530.1	1.05078	2.39158e-05
Medtr8g009280.1	0.421786	0.0120205		Medtr8g031100.1	1.04765	0.00213444
Medtr4g112540.1	0.421514	0.0019905		Medtr4g094832.1	1.0473	0.0191115
Medtr5g054300.1	0.421218	0.0377607		Medtr5g081900.1	1.047	0.00193606
Medtr5g010010.1	0.420789	0.0021132		Medtr5g090100.1	1.04583	0.0142606
Medtr1g015700.1	0.419446	0.00459814		Medtr2g069010.1	1.04495	0.000991995
Medtr8g081020.1	0.419172	0.00584426		Medtr8g106210.1	1.04184	0.0434292
Medtr3g107630.1	0.417158	0.0341135		Medtr5g041210.1	1.04026	4.53929e-10
Medtr5g032010.1	0.41542	0.00693842		Medtr1g103110.1	1.03851	0.0163713
Medtr3g097150.1	0.412786	0.0121982		Medtr6g015965.1	1.03508	0.0270065
Medtr8g080640.1	0.412625	0.00642162		MT4Noble_024345.1	1.03495	0.0110243
Medtr7g105830.1	0.41227	0.000243507		Medtr3g106400.3	1.03419	3.29875e-16
Medtr1g013050.1	0.410259	0.0492045		Medtr4g073690.1	1.03375	0.000212403
Medtr8g085580.1	0.405693	0.00384581		Medtr1g070250.1	1.03335	8.54114e-12
Medtr4g067310.1	0.405204	0.0358456		Medtr6g088140.1	1.03235	0.000454325
Medtr1g106755.1	0.404553	0.000977449		Medtr4g078310.1	1.02961	0.000123678
Medtr5g024300.1	0.402155	0.0235629		Medtr6g081810.1	1.02887	8.5126e-06
Medtr3g109310.1	0.402101	0.0158551		Medtr8g101670.3	1.02438	7.30466e-05
Medtr4g088485.1	0.400557	0.00285871		Medtr5g007717.1	1.02437	0.000280536
Medtr5g021770.1	0.398487	0.0470686		Medtr5g094210.1	1.02357	0.000200006
Medtr7g097110.1	0.397961	0.00642162		Medtr8g085960.1	1.0221	0.0301607
Medtr4g014490.1	0.395982	0.033865		Medtr1g055135.1	1.02109	0.0287197
Medtr2g011000.1	0.393725	0.00668647		Medtr7g006060.1	1.02093	0.00273197
Medtr3g080830.1	0.391583	0.00524057		Medtr1g021638.1	1.02051	0.000203344
Medtr3g058220.1	0.389696	0.0394455		Medtr1g087920.1	1.02047	0.000233155
Medtr8g014640.1	0.388712	0.000509118		Medtr3g054330.1	1.02027	0.045422
Medtr4g019910.1	0.384489	0.0433122		Medtr8g080150.1	1.01978	1.01108e-08
Medtr1g098650.1	0.38261	0.0168231		Medtr1g069705.1	1.01772	1.39042e-06
Medtr1g107450.1	0.380924	0.0173024		Medtr3g112120.1	1.01599	0.000569137
Medtr3g463760.1	0.379775	0.0337438		Medtr6g038230.1	1.01418	6.67537e-07
Medtr4g107230.1	0.379247	0.00143394		Medtr8g077120.1	1.01307	1.33547e-06
Medtr1g096230.1	0.378158	0.0465803		Medtr8g027745.1	1.01262	0.0160232
Medtr4g077000.1	0.37469	0.0411834		Medtr5g011050.1	1.01113	0.000795358
Medtr7g006080.1	0.373259	0.0202244		Medtr2g099110.1	1.01054	1.25625e-07
Medtr4g132850.1	0.372707	0.0046237		Medtr2g073040.1	1.0105	0.0279757
Medtr1g090550.1	0.372319	0.00204123		Medtr8g014760.1	1.00956	0.00318799
Medtr4g125770.1	0.369889	0.0439973		Medtr1g093850.1	1.00945	0.00603339
Medtr1g012990.1	0.368287	0.0208554		Medtr5g023240.1	1.00594	0.00186028
Medtr8g098815.1	0.367962	0.0480272		Medtr5g019120.1	1.00551	6.94813e-05
Medtr3g116510.1	0.367923	0.0391549		Medtr7g405710.1	1.00444	0.000508682
Medtr4g100930.1	0.367596	0.0212377		Medtr5g018860.1	1.00257	1.45782e-13
Medtr7g100328.1	0.363764	0.0235151		Medtr8g035860.1	1.00203	1.83372e-18
Medtr5g032440.1	0.362717	0.0237031		Medtr8g031430.1	1.00151	0.000571428
Medtr8g077990.1	0.3623	0.0132944		Medtr8g091995.1	1.00002	0.00356286
Medtr5g030130.1	0.352237	0.0237031		Medtr3g114910.1	0.999045	0.00193763
Medtr2g090045.1	0.352063	0.0278837		Medtr7g090570.1	0.997645	3.02447e-29
Medtr8g019320.1	0.349577	0.00522078		Medtr4g006220.1	0.99721	0.00361717
Medtr6g078450.1	0.349373	0.00381685		Medtr5g025900.1	0.997208	0.0199675
Medtr3g090980.1	0.348537	0.0180538		Medtr5g014370.1	0.996986	1.66228e-07
Medtr4g080340.1	0.34657	0.0235151		Medtr7g095710.1	0.99685	1.11871e-07
Medtr5g016770.1	0.338157	0.0335161		Medtr2g030460.1	0.996498	0.0466979
Medtr1g100960.2	0.336075	0.0270287		Medtr2g024080.1	0.996134	0.0390619
Medtr2g035220.1	0.331934	0.0380491		Medtr1g086550.1	0.995615	2.49466e-16
Medtr5g026840.1	0.327878	0.0465924		Medtr3g072710.1	0.995107	5.369e-10
Medtr2g103380.1	0.327555	0.035688		Medtr3g006320.1	0.99365	0.00694455
Medtr1g086940.1	0.32748	0.0378397		Medtr2g010580.1	0.992414	0.00225431
Medtr5g024680.1	0.32638	0.0385089		Medtr2g094160.1	0.986554	1.77366e-30
Medtr7g066240.1	0.326272	0.0173186		Medtr6g033725.1	0.98526	0.0112621
Medtr1g060600.1	0.323118	0.0209999		Medtr6g086805.1	0.981559	5.8449e-05
Medtr7g103020.1	0.321887	0.0167048		Medtr7g070930.1	0.980388	1.41661e-05
Medtr7g059170.1	0.320429	0.0253702		Medtr1g021820.1	0.976131	1.00553e-08
Medtr4g114330.1	0.314628	0.0471624		Medtr2g034280.1	0.975811	3.87207e-05
Medtr7g073340.1	0.313414	0.0416273		Medtr8g069283.1	0.975086	0.000914148
Medtr7g083930.1	0.311975	0.048244		Medtr3g086000.1	0.973758	0.00117634
Medtr7g113050.1	0.311045	0.0314946		Medtr1g080810.1	0.97372	0.0109158
Medtr7g101930.1	0.299791	0.0109624		MT35v5_contig_255036_1.1	0.973404	9.22599e-07
Medtr8g072330.1	0.295599	0.039594		Medtr1g010210.1	0.973348	0.000536753
Medtr5g005130.1	0.290071	0.0246671		Medtr3g063310.1	0.970984	0.000128434
Medtr7g090510.1	0.283794	0.0483601		Medtr4g104700.1	0.969608	4.61033e-05
Medtr3g095210.1	0.280652	0.0439973		Medtr1g084170.1	0.96828	0.007487
Medtr5g072510.1	0.279217	0.0319928		Medtr8g006600.1	0.96529	0.00225849
Medtr7g104020.2	0.264032	0.0354594		Medtr0939s0010.1	0.963675	0.00460759
Medtr8g089895.1	-0.238505	0.0376236		Medtr5g055020.1	0.963597	3.15849e-06
Medtr3g113970.1	-0.255303	0.0266267		Medtr2g098070.1	0.96278	4.19928e-07
Medtr3g103090.1	-0.274505	0.0471312		Medtr4g099450.1	0.960586	0.000460327
Medtr4g074170.1	-0.28681	0.0480272		Medtr1g096240.1	0.96038	8.27237e-12
Medtr4g005410.1	-0.290421	0.00646193		MT35v5_contig_18183_1.1	0.959348	6.00813e-06
Medtr2g087295.1	-0.296271	0.0465924		Medtr8g032240.1	0.957642	0.000375536
Medtr2g078020.1	-0.296846	0.010717		Medtr7g087100.1	0.957065	0.0402798
Medtr2g073240.1	-0.297018	0.0211599		Medtr5g035610.1	0.956907	0.000309186
Medtr8g102620.1	-0.298031	0.0296913		Medtr2g025140.1	0.956669	5.94583e-11
Medtr7g022890.1	-0.299442	0.0487573		Medtr5g019040.1	0.954461	0.00353867
Medtr4g051565.1	-0.300814	0.0139892		Medtr7g108875.1	0.953214	0.020275
Medtr3g465430.1	-0.3024	0.0345301		Medtr3g101480.1	0.953035	0.0156006
Medtr2g093210.1	-0.307625	0.033838		Medtr1g028080.1	0.951288	6.20165e-05
Medtr2g012470.1	-0.310328	0.0480272		Medtr8g024310.1	0.948691	2.51058e-18
Medtr3g111870.1	-0.317361	0.0338738		Medtr1g104780.1	0.948073	0.0352952
Medtr8g468500.1	-0.3212	0.0236349		Medtr6g023600.1	0.946134	2.26692e-06
Medtr3g030040.1	-0.322002	0.0294639		Medtr3g015080.1	0.945946	6.27049e-07
Medtr6g065650.1	-0.322026	0.0216		Medtr8g447290.1	0.944903	0.00263145
Medtr4g081010.1	-0.32273	0.000307684		Medtr5g090810.1	0.944307	0.004744
Medtr4g117380.1	-0.328238	0.0479515		Medtr3g027890.1	0.942714	0.00301465
Medtr8g064560.1	-0.328396	0.0136686		Medtr7g082660.1	0.940217	5.19497e-09
Medtr2g037930.1	-0.330924	0.033865		Medtr2g084540.1	0.940216	0.00834019
Medtr8g067530.1	-0.333808	0.0253699		Medtr4g082290.1	0.939342	0.00578896
Medtr4g134380.1	-0.340557	0.0288429		Medtr5g094530.1	0.938593	0.00173671
Medtr7g065680.1	-0.342596	0.0281112		Medtr1g070470.1	0.934876	0.0396538
Medtr4g118640.1	-0.349629	0.0293105		Medtr3g020470.1	0.934872	0.0361873
Medtr4g083030.1	-0.349682	0.0119635		Medtr7g071110.1	0.934308	0.00621306
Medtr1g018940.1	-0.35004	0.0155162		Medtr8g097190.1	0.931701	6.13972e-13
Medtr0049s0070.1	-0.351702	0.012849		Medtr8g447230.1	0.923545	0.025337
Medtr1g103870.1	-0.352982	0.021295		Medtr1g008280.1	0.921961	0.00705801
Medtr3g105580.1	-0.35308	0.0344206		Medtr7g020870.1	0.919539	0.0241832
Medtr8g072440.1	-0.353546	0.0296573		Medtr5g055070.3	0.917262	0.000831822
Medtr2g009360.1	-0.353987	0.00898928		Medtr7g088350.1	0.916429	1.40822e-12
Medtr2g438150.1	-0.360428	0.0103217		Medtr2g056190.1	0.916068	5.54695e-17
Medtr4g010650.1	-0.362889	0.0285749		Medtr1g043290.1	0.915695	4.3099e-05
Medtr4g127210.1	-0.363456	0.0267908		Medtr8g087720.1	0.915083	0.00335416
Medtr7g093260.1	-0.363473	0.000631183		Medtr5g091560.1	0.913598	0.000598086
Medtr2g039290.2	-0.363986	0.0274301		Medtr1g028380.1	0.911696	4.41497e-12
Medtr1g085160.1	-0.36494	0.0104375		Medtr4g078710.1	0.91157	9.32042e-05
Medtr8g093880.1	-0.366409	0.0382501		Medtr7g109580.1	0.907523	0.000199809
Medtr3g096555.1	-0.370623	0.00375476		Medtr1g111510.1	0.906561	7.40566e-14
Medtr4g124900.1	-0.371428	0.00382228		Medtr8g013900.1	0.906082	4.14751e-06
Medtr1g080860.1	-0.37268	0.00619247		Medtr3g035630.1	0.903984	0.0171083
Medtr4g122930.1	-0.375773	0.0207198		Medtr2g103795.1	0.9024	0.0466212
Medtr3g093930.1	-0.376267	0.046213		Medtr6g091720.1	0.899756	0.0228042
Medtr5g009770.1	-0.382011	0.0324191		Medtr3g058810.1	0.899323	0.000949459
Medtr7g073520.1	-0.383238	0.0134201		Medtr3g115490.1	0.89761	8.89306e-06
Medtr7g079840.1	-0.385077	0.0203381		Medtr5g036480.1	0.897274	0.00165069
Medtr5g092140.1	-0.388097	0.00754549		Medtr4g101950.1	0.89688	9.00122e-13
Medtr5g008800.1	-0.388558	0.0399157		Medtr3g467130.1	0.89534	0.000238891
Medtr1g060590.1	-0.392377	0.0323544		Medtr6g038420.1	0.895013	0.00191474
Medtr6g033515.2	-0.39604	0.0162273		Medtr5g026010.1	0.893452	0.00296975
Medtr3g075450.1	-0.396068	0.0190881		Medtr3g087950.1	0.891849	0.0124718
Medtr6g011060.1	-0.39642	0.0287832		Medtr1g015810.1	0.891457	0.00154351
Medtr4g118590.1	-0.397238	0.0180538		Medtr3g100980.2	0.890034	6.6642e-05
Medtr2g055430.1	-0.398244	0.0195584		Medtr8g089840.1	0.88939	2.26857e-14
Medtr4g094900.1	-0.398577	0.011739		Medtr7g092170.1	0.8891	0.0339267
Medtr2g090120.1	-0.399986	0.0012905		Medtr7g098300.1	0.888848	5.55273e-10
Medtr3g012090.1	-0.400293	0.0409115		Medtr6g078420.1	0.888566	0.00156032
Medtr6g477860.1	-0.404643	0.0067216		Medtr2g086700.1	0.887753	8.13557e-25
Medtr3g097260.1	-0.40467	0.041204		Medtr3g018790.1	0.886947	2.16644e-12
Medtr2g034720.1	-0.405549	0.0318647		Medtr5g025690.1	0.886289	0.00287107
Medtr7g029075.1	-0.405734	0.048244		Medtr3g090350.1	0.88594	0.00498921
Medtr7g102120.1	-0.406218	0.0167425		Medtr8g077590.1	0.885543	0.000595781
Medtr1g080310.1	-0.408604	0.00687627		Medtr1g081290.1	0.884338	2.12008e-16
Medtr6g071210.1	-0.409257	0.0399767		Medtr2g038010.1	0.883238	2.88682e-08
Medtr1g094000.1	-0.409915	0.0156995		Medtr7g090020.1	0.882652	0.00384444
Medtr3g103070.1	-0.410168	0.0193419		Medtr4g098920.1	0.879768	0.0361366
Medtr3g032960.1	-0.4106	0.0239614		Medtr2g023890.1	0.879242	0.00102886
Medtr8g008820.1	-0.41126	0.0271387		Medtr2g089990.1	0.87795	0.0170827
Medtr5g075490.1	-0.411449	0.00488224		Medtr3g466180.1	0.876651	0.0470795
Medtr4g030930.1	-0.411578	0.0301029		Medtr1g094810.1	0.874105	2.55296e-06
Medtr3g085050.1	-0.416026	0.0288429		Medtr7g105440.1	0.872914	0.000669499
Medtr5g072140.1	-0.416938	0.00680939		Medtr3g007770.1	0.87199	0.000231905
Medtr8g028725.1	-0.419881	0.000705047		Medtr0288s0020.1	0.871937	0.0011202
Medtr7g018290.1	-0.421774	0.000190643		Medtr5g045160.1	0.868533	2.62385e-09
Medtr3g078550.1	-0.42247	0.0200729		Medtr3g109160.1	0.86849	3.18523e-05
Medtr6g069510.1	-0.424502	0.0445801		Medtr4g035650.1	0.867466	5.1695e-13
Medtr8g080280.1	-0.424823	0.000237118		Medtr7g068780.1	0.866545	2.77011e-07
Medtr5g033170.1	-0.425302	0.00674335		Medtr1g115400.1	0.863675	1.7454e-08
Medtr3g095100.1	-0.427548	0.00976271		Medtr6g038240.1	0.862917	0.00662499
Medtr3g077250.1	-0.427642	0.0291858		Medtr1g061640.1	0.862916	0.0156888
Medtr3g108800.1	-0.42795	0.00312185		Medtr1g016620.1	0.86203	0.00333323
Medtr6g068970.1	-0.429756	0.0146325		Medtr1g011510.1	0.861519	0.0357019
Medtr1g026410.1	-0.429994	0.0309386		Medtr4g053120.1	0.861043	4.88565e-15
Medtr7g089910.1	-0.430352	0.0147373		Medtr1g030600.1	0.860207	0.0168137
Medtr3g061110.1	-0.430615	0.0100763		Medtr2g088370.1	0.858905	0.00252649
Medtr2g055470.1	-0.431901	0.0457025		Medtr8g018790.1	0.858729	6.03491e-08
Medtr1g076270.1	-0.432841	0.00961834		Medtr5g059820.1	0.857197	1.75376e-11
Medtr2g009750.1	-0.433439	0.00459814		Medtr3g031380.1	0.856647	1.38564e-10
Medtr1g091040.1	-0.437545	0.0295042		Medtr5g015090.1	0.855715	0.00952926
Medtr5g013800.1	-0.438654	0.000790304		Medtr5g073260.1	0.854894	0.0188899
Medtr4g105370.1	-0.439474	0.00930653		Medtr6g038700.1	0.85478	0.0389388
Medtr8g024540.1	-0.439897	0.0260872		Medtr7g099890.1	0.853436	2.68639e-13
Medtr1g007180.1	-0.440375	0.0112747		Medtr8g442410.1	0.852643	4.89028e-06
Medtr1g085570.5	-0.441853	0.0268517		Medtr5g011370.1	0.852459	0.00044436
Medtr4g006010.1	-0.446697	0.00131848		Medtr1g035690.1	0.851524	2.77908e-06
Medtr5g062320.1	-0.44704	0.00813755		Medtr7g088790.1	0.851402	5.30099e-05
Medtr6g052360.1	-0.448186	0.0345647		Medtr1g027460.1	0.847333	0.0367481
Medtr4g124590.1	-0.448396	0.00668312		Medtr4g032815.1	0.846797	3.4005e-06
Medtr3g080470.1	-0.448554	0.0185973		Medtr4g095320.1	0.846363	0.0197001
Medtr5g021650.1	-0.450039	0.00886757		Medtr2g101610.1	0.845116	1.65394e-05
Medtr1g069065.1	-0.452199	0.0172018		Medtr7g100940.1	0.845093	0.000138368
Medtr3g075410.1	-0.454823	0.00898131		Medtr2g069020.1	0.844928	1.60553e-07
Medtr2g006520.1	-0.456578	5.56323e-05		Medtr1g030740.1	0.843625	0.000123437
Medtr1g111400.1	-0.457323	0.0215615		Medtr5g072570.1	0.842993	4.82324e-12
Medtr3g116830.1	-0.457521	0.0202244		Medtr4g104730.1	0.842089	1.36771e-07
Medtr3g090660.1	-0.458296	0.0266253		Medtr8g024790.1	0.842054	0.00509153
Medtr3g030960.1	-0.459149	0.033865		Medtr1g075250.1	0.841514	0.033411
Medtr4g077590.1	-0.459564	0.0272682		Medtr4g059680.1	0.841258	0.000288643
Medtr3g115450.1	-0.461222	0.0296573		Medtr1g040875.1	0.83926	1.51035e-15
Medtr5g077430.1	-0.461449	0.000445545		Medtr2g087980.1	0.83895	0.0097531
Medtr1g023120.1	-0.465782	0.00022479		MT35v5_contig_13363_1.1	0.837734	0.0100585
Medtr1g072160.1	-0.466195	0.0134657		Medtr4g127790.1	0.837298	0.0293799
Medtr7g081570.1	-0.46688	0.0247749		Medtr1g113700.1	0.836647	0.0316749
Medtr8g100135.1	-0.46959	0.047282		Medtr7g074220.1	0.836291	1.87277e-05
Medtr6g007763.1	-0.471489	0.0440424		Medtr4g026590.1	0.836216	5.27051e-07
Medtr1g070940.1	-0.471667	0.0476384		Medtr3g074050.1	0.836105	0.011342
Medtr8g098350.1	-0.472457	0.00188367		Medtr8g062830.1	0.835075	0.0340277
Medtr2g071620.1	-0.472832	0.000370125		Medtr1g083860.1	0.83454	5.99747e-06
Medtr3g105820.1	-0.473576	0.0365793		Medtr2g055670.1	0.833993	0.000659359
Medtr8g100000.2	-0.47638	0.0196585		Medtr2g039410.1	0.833504	0.0183652
Medtr1g064690.1	-0.478458	0.0438819		Medtr4g107970.1	0.832398	0.0361366
Medtr4g067160.1	-0.4794	0.0271446		Medtr7g089920.1	0.83065	0.000132096
Medtr4g094478.1	-0.479825	0.0301999		Medtr6g021615.1	0.828793	1.0617e-19
Medtr3g015550.1	-0.481317	0.0313454		Medtr4g083610.1	0.827121	2.69036e-17
Medtr3g104940.1	-0.481759	0.00216626		Medtr8g094600.1	0.826855	5.05939e-08
Medtr4g008170.2	-0.481814	0.0020082		Medtr4g079760.1	0.82679	0.00804933
Medtr7g062150.1	-0.481874	0.0420664		Medtr2g058990.1	0.825021	0.0252701
Medtr4g021350.1	-0.483238	3.11098e-06		Medtr4g083995.1	0.824032	0.0316036
Medtr5g088350.1	-0.483396	1.24784e-06		Medtr7g092600.1	0.823697	0.000722926
Medtr0230s0010.1	-0.484376	0.0433256		Medtr1g090450.1	0.822289	0.0144685
Medtr3g110450.1	-0.485105	0.0148881		Medtr4g040420.1	0.821352	0.0148124
Medtr3g060880.1	-0.485158	0.000176732		Medtr5g094520.1	0.820127	1.99451e-06
Medtr3g088425.1	-0.48537	0.0432457		MT35v5_contig_62339_1.1	0.819475	2.72611e-05
Medtr8g463380.1	-0.487016	0.0270384		Medtr2g038380.1	0.81864	0.000167077
Medtr1g023340.1	-0.487291	0.00707327		Medtr2g103570.1	0.817501	0.00480174
Medtr1g062620.1	-0.489735	0.000407221		Medtr3g077630.1	0.817135	0.0227062
Medtr1g087330.1	-0.490777	0.0230442		Medtr1g116890.1	0.816703	8.1979e-09
Medtr7g050870.1	-0.49119	0.000248753		Medtr1g061170.3	0.816068	0.0154686
Medtr3g090510.1	-0.491385	0.0402579		Medtr2g031930.1	0.814986	1.72648e-15
Medtr7g062540.1	-0.491629	0.0233118		Medtr1g034060.1	0.81359	1.43272e-08
Medtr3g011460.1	-0.493709	0.0122387		Medtr4g117050.1	0.812249	1.27149e-10
Medtr7g100730.1	-0.494535	0.0210136		Medtr8g076340.1	0.812036	2.32603e-06
Medtr1g070520.1	-0.494583	0.0495087		Medtr1g032100.1	0.807837	1.33864e-07
Medtr5g068580.1	-0.495473	0.0348309		Medtr6g034920.1	0.806438	0.0037569
Medtr1g041465.1	-0.499386	0.0105008		Medtr3g460760.1	0.805352	0.0254913
Medtr2g438140.1	-0.500477	0.00235891		Medtr5g098800.1	0.80319	2.01996e-05
Medtr7g084010.1	-0.500873	0.000833863		Medtr4g026050.1	0.803133	0.00107043
Medtr4g021410.1	-0.502412	0.0285749		Medtr5g029190.1	0.800967	0.00119801
Medtr4g021023.1	-0.503413	0.0230056		Medtr4g107810.1	0.800341	4.05491e-10
Medtr2g101590.1	-0.50601	0.00101065		MT35v5_contig_26912_1.1	0.799809	0.000110053
Medtr3g085130.1	-0.512414	0.00166275		Medtr4g069810.1	0.799754	0.00229764
Medtr8g085900.1	-0.513788	0.0341634		Medtr4g018760.1	0.798395	0.000201322
Medtr3g072800.1	-0.51393	0.0491005		MT4Noble_027564.1	0.797665	0.0092016
Medtr4g069680.1	-0.514062	0.00812746		Medtr2g083420.1	0.79709	0.000185144
Medtr5g088400.1	-0.515145	0.000113805		Medtr7g056680.5	0.795084	0.000348254
Medtr1g007380.1	-0.515364	0.0033322		Medtr3g008410.1	0.793834	0.0439342
Medtr5g007870.1	-0.515565	0.0161517		Medtr2g099920.1	0.793832	0.00011396
Medtr7g087410.1	-0.515764	0.0108611		Medtr7g045370.1	0.791513	9.60282e-09
Medtr5g071570.1	-0.51743	0.0242423		Medtr4g117960.1	0.791043	0.00200676
Medtr2g099010.1	-0.518252	0.0204364		Medtr8g040070.1	0.79001	4.62579e-11
Medtr4g011720.1	-0.519451	0.0351181		Medtr5g012210.1	0.78998	0.040655
Medtr6g026870.1	-0.520355	0.0458751		Medtr1g418505.1	0.788392	0.0308938
Medtr4g120730.1	-0.52051	0.0166963		MT4Noble_005081.1	0.786717	0.00408322
Medtr7g069500.1	-0.525904	0.0305785		MT35v5_contig_63842_1.1	0.785468	0.000182887
Medtr2g011170.1	-0.529071	0.0074747		Medtr4g097470.1	0.785412	0.00455809
Medtr2g040370.2	-0.530126	0.0340928		Medtr3g084850.1	0.784536	3.75277e-10
Medtr2g049790.1	-0.530466	0.0122518		Medtr3g108190.1	0.784313	0.00563855
Medtr4g118770.1	-0.532293	0.0271664		Medtr5g022690.1	0.782697	0.00388412
Medtr4g116140.1	-0.532762	0.0446109		Medtr3g008580.1	0.781406	0.0295814
Medtr8g088930.1	-0.533332	8.82358e-06		Medtr8g036940.1	0.78103	0.0291391
Medtr1g028280.2	-0.533717	0.0219107		Medtr2g105100.1	0.779286	5.50053e-11
Medtr8g078170.1	-0.534236	0.0109038		Medtr3g022940.1	0.779016	0.00511087
Medtr4g116840.1	-0.537416	0.0103682		Medtr4g064893.1	0.778416	0.0297477
Medtr1g006600.1	-0.537675	0.0377118		Medtr5g019010.1	0.777728	0.0243339
Medtr1g012370.1	-0.539265	0.0334227		Medtr5g018120.1	0.777511	0.000220147
Medtr7g070740.1	-0.53959	0.0433546		Medtr3g058820.1	0.77645	2.92071e-06
Medtr4g059670.1	-0.543345	0.0201679		Medtr0018s0230.1	0.775487	0.0190196
Medtr2g091175.1	-0.547478	0.00267334		Medtr1g115230.1	0.77486	3.3646e-09
Medtr3g034290.1	-0.549711	0.000347791		Medtr4g094220.1	0.773655	1.26607e-09
Medtr7g085630.1	-0.552177	0.0174062		Medtr3g006730.1	0.77297	1.97638e-08
Medtr4g006970.1	-0.556995	0.0125934		Medtr2g104130.1	0.771939	2.44589e-06
Medtr8g071000.1	-0.558319	0.00377817		Medtr4g016610.1	0.770852	2.41385e-07
Medtr5g097410.1	-0.563458	0.012849		Medtr1g094960.1	0.770372	1.0745e-06
Medtr1g094185.1	-0.563725	0.0320775		Medtr3g020780.1	0.767675	0.000714993
Medtr5g085790.1	-0.564225	0.00832854		Medtr5g026850.2	0.7674	3.51207e-12
Medtr4g005070.1	-0.565474	0.0362422		Medtr4g092640.1	0.766745	0.0112165
Medtr6g081810.1	-0.568121	0.00519896		Medtr0050s0240.1	0.766237	0.000123678
Medtr2g061710.1	-0.568614	0.00427071		Medtr4g094488.1	0.766167	0.00109231
Medtr7g059290.1	-0.568995	0.00603659		Medtr4g011600.1	0.764303	3.55482e-09
Medtr2g015870.1	-0.571657	0.00178003		Medtr1g015410.1	0.763457	0.00226329
Medtr6g042240.2	-0.571673	0.0298719		Medtr1g090867.1	0.762511	4.57446e-05
Medtr0196s0020.1	-0.571991	0.0086402		Medtr2g101650.1	0.761778	6.90709e-05
Medtr1g051810.1	-0.572638	0.0480357		Medtr4g130730.1	0.761499	1.10571e-06
Medtr1g037130.1	-0.572773	7.76048e-05		Medtr4g048190.1	0.76001	2.48839e-11
Medtr5g076960.1	-0.573013	0.0149558		Medtr1g011580.1	0.759765	2.24081e-11
Medtr2g020240.1	-0.574261	0.0132915		Medtr7g075463.1	0.758718	0.0105602
Medtr7g070660.1	-0.574588	0.013326		Medtr8g067490.1	0.758418	0.032188
Medtr1g091010.1	-0.575497	0.00164495		Medtr8g070115.1	0.758403	2.86165e-05
Medtr4g029020.1	-0.577847	0.010735		Medtr7g079440.1	0.757561	1.67858e-11
Medtr4g066380.1	-0.580078	0.00643965		Medtr5g031880.1	0.755443	0.0143412
Medtr4g015460.1	-0.581781	0.0277468		Medtr5g095220.1	0.754308	0.0148884
Medtr6g079540.1	-0.584782	2.01517e-05		MT35v5_contig_49078_1.1	0.754282	0.00273577
Medtr1008s0010.1	-0.58529	0.0468218		Medtr6g471260.1	0.753914	0.0061907
Medtr2g043250.1	-0.585403	0.000285909		Medtr1g077840.1	0.752605	0.00228945
Medtr6g042310.1	-0.585614	0.0167437		Medtr1g102130.1	0.752218	5.69022e-05
Medtr4g051622.1	-0.586279	0.0376378		Medtr7g086700.1	0.750657	0.00274931
Medtr1g080590.1	-0.586755	0.0355153		Medtr3g084830.1	0.749943	4.33704e-14
Medtr5g090670.1	-0.58729	0.00192216		Medtr3g093780.1	0.74826	0.0147955
Medtr3g087800.1	-0.587661	0.0268643		Medtr5g009620.1	0.747493	0.0147574
Medtr5g022880.1	-0.589205	0.00820077		Medtr7g028462.1	0.746767	5.59541e-05
Medtr5g068600.1	-0.589333	0.000325378		Medtr4g478140.1	0.745203	3.71687e-06
Medtr7g118330.1	-0.59001	0.000353281		Medtr5g035430.1	0.74494	1.06981e-06
Medtr1g071070.1	-0.592568	0.0382992		Medtr1g104590.1	0.744094	6.43743e-06
Medtr1g031650.1	-0.59379	0.0249564		Medtr1g015890.1	0.743773	3.5828e-05
Medtr7g012330.1	-0.59397	0.00522518		Medtr1g034270.1	0.742883	0.000430337
Medtr8g058250.1	-0.59453	0.00288145		Medtr1g492730.1	0.740056	9.14999e-14
Medtr7g106450.1	-0.595942	0.00061849		Medtr4g114870.1	0.738672	0.0474224
Medtr2g023680.1	-0.596302	0.0195012		Medtr7g092700.1	0.738006	0.00575226
Medtr4g122260.1	-0.596665	0.00318247		Medtr7g055793.1	0.735968	0.0282799
Medtr7g072480.1	-0.597811	0.029041		Medtr4g094492.1	0.73477	2.02972e-05
Medtr3g088110.1	-0.597851	0.0212385		Medtr7g078010.1	0.734349	3.19759e-07
Medtr1g016430.3	-0.599323	0.0122889		Medtr8g016480.1	0.733911	0.00366226
Medtr7g013790.1	-0.599642	0.0164763		Medtr4g016720.1	0.733653	0.0107352
Medtr1g016010.1	-0.599868	0.0340928		Medtr8g032570.2	0.73341	0.00745229
Medtr6g015905.1	-0.600886	0.0495876		Medtr5g091930.1	0.73094	0.000532978
Medtr5g072860.1	-0.601323	9.62082e-06		Medtr3g101420.1	0.73039	0.00366702
Medtr6g046930.1	-0.602346	0.000294257		Medtr3g012310.1	0.729968	0.0085248
Medtr7g022870.1	-0.6029	8.64469e-07		Medtr6g015310.1	0.729848	0.0217766
Medtr4g107940.1	-0.604638	0.00285871		Medtr0388s0020.1	0.729009	0.022801
Medtr7g081380.1	-0.605582	0.00285871		MT35v5_contig_71600_1.1	0.725407	1.05121e-06
Medtr1g070830.1	-0.606426	0.00819188		Medtr1g063120.1	0.725266	0.00261718
Medtr4g045973.1	-0.607931	0.0044401		Medtr3g115340.3	0.724766	1.8709e-05
Medtr6g464320.1	-0.608727	0.018332		Medtr7g105540.1	0.723666	0.0355919
Medtr4g131060.1	-0.610539	0.0312841		Medtr4g129670.1	0.72337	5.45305e-05
Medtr5g086130.1	-0.613091	0.00226697		Medtr5g037500.1	0.722373	0.000100842
Medtr2g023540.1	-0.613689	0.00977342		Medtr8g014050.1	0.721883	0.000617815
Medtr4g022480.1	-0.613917	0.00970013		Medtr7g481600.1	0.721405	5.24441e-05
Medtr8g071330.1	-0.614241	0.0207198		Medtr4g106870.1	0.72119	8.68351e-07
Medtr1g077890.1	-0.617953	0.0403628		Medtr8g020950.1	0.720173	0.00130124
Medtr8g009640.1	-0.618824	0.032123		Medtr6g078630.1	0.719729	0.035626
Medtr3g080500.1	-0.61976	2.68863e-08		Medtr8g089665.1	0.718475	0.00159217
Medtr4g085890.1	-0.620836	0.0129895		Medtr3g498695.1	0.718317	0.0168235
Medtr7g071440.1	-0.621278	0.0369924		Medtr2g092930.1	0.718207	4.87323e-11
Medtr1g011800.1	-0.624753	0.00466637		Medtr5g007713.1	0.717311	1.52542e-06
Medtr7g079350.1	-0.626212	0.0299117		Medtr2g043010.1	0.717258	0.00281223
Medtr1g115900.1	-0.627908	0.0385312		Medtr8g022310.1	0.713445	0.0206163
Medtr8g099515.1	-0.63808	0.0238316		Medtr0110s0030.1	0.713366	0.0129798
Medtr5g036950.1	-0.639498	0.000555584		Medtr2g085065.1	0.712341	6.49154e-08
Medtr2g099175.1	-0.639689	0.0233843		Medtr8g098815.1	0.712233	3.36044e-12
Medtr3g035960.1	-0.640315	0.00585517		Medtr5g089690.1	0.712095	0.019878
Medtr0161s0050.1	-0.641284	0.0411236		Medtr3g031580.1	0.710463	0.046376
Medtr5g025010.1	-0.644201	0.00845726		Medtr4g016920.1	0.709481	2.42176e-06
Medtr3g463080.1	-0.652645	0.0307139		Medtr1g103020.1	0.708819	1.26002e-07
Medtr5g084680.1	-0.652923	0.0398047		Medtr2g016770.1	0.707768	5.2016e-09
Medtr3g008170.1	-0.653525	0.0420612		Medtr0002s0270.1	0.70502	0.0222003
Medtr5g010750.1	-0.655431	0.00420165		Medtr8g030500.1	0.704693	0.0442279
Medtr4g011880.1	-0.655687	0.0111503		Medtr1g067600.1	0.704466	0.00260334
Medtr0059s0170.1	-0.656026	0.0489874		Medtr2g450720.1	0.703786	0.0161893
Medtr6g034030.1	-0.656987	0.0373151		Medtr2g008610.1	0.703691	0.000196377
Medtr1g032340.1	-0.659258	7.81325e-05		Medtr4g094885.1	0.703321	0.019412
Medtr7g115570.1	-0.659524	0.00459167		Medtr4g094265.1	0.70331	7.41966e-06
Medtr2g065550.1	-0.659897	0.000104523		Medtr7g072605.1	0.702906	1.34455e-08
Medtr6g091800.2	-0.662203	0.0397637		Medtr7g105450.1	0.701803	0.0020647
Medtr1g106430.1	-0.662557	0.000307487		Medtr3g102670.1	0.70139	0.0011346
Medtr5g028420.1	-0.662883	0.0311583		Medtr3g014290.1	0.701213	0.0159795
Medtr4g052400.1	-0.663044	0.00903093		Medtr4g101245.1	0.70053	0.0331818
Medtr7g095170.1	-0.663117	0.0391881		Medtr8g101330.1	0.699835	1.23135e-09
Medtr8g083310.1	-0.663923	0.0480288		Medtr1g063110.1	0.699618	3.59481e-07
Medtr6g006930.1	-0.664248	0.0395377		Medtr8g090210.1	0.699509	9.20071e-05
Medtr1g085040.1	-0.665204	0.0175938		Medtr4g057765.1	0.699289	0.0342379
Medtr4g109720.1	-0.671014	5.74225e-09		Medtr4g079850.1	0.697973	0.00131565
Medtr4g006610.1	-0.67651	0.00395735		Medtr7g066870.1	0.696674	4.23555e-11
Medtr7g491180.1	-0.677322	0.00396739		Medtr5g021130.1	0.696007	0.0306616
Medtr5g006300.1	-0.679533	0.000182421		Medtr5g094620.1	0.694482	0.0140371
Medtr4g124750.1	-0.680615	0.0390017		Medtr2g076070.1	0.694118	8.41108e-05
Medtr8g080770.1	-0.682062	1.85228e-05		Medtr4g098530.1	0.693995	0.000115906
Medtr1g073740.1	-0.682318	4.68424e-05		Medtr3g115950.1	0.693973	7.00274e-11
Medtr6g011680.1	-0.684734	9.84464e-06		Medtr8g087425.1	0.69274	0.0020955
Medtr4g105220.1	-0.688586	0.0326001		Medtr3g058740.1	0.692155	1.32669e-08
Medtr7g088825.1	-0.689118	0.00762736		Medtr8g090205.1	0.691418	0.000805874
Medtr5g014240.1	-0.689252	0.0467248		Medtr5g037600.1	0.690504	0.016591
Medtr3g093400.1	-0.690989	0.0250378		Medtr1g105360.1	0.690345	8.16845e-06
Medtr1g071360.1	-0.691493	0.00195182		Medtr3g087150.1	0.689806	0.000188004
Medtr6g016875.1	-0.69694	0.0190858		Medtr7g072270.1	0.688443	0.000250257
Medtr8g042020.1	-0.697086	0.0277849		Medtr7g110310.1	0.688429	0.00110299
Medtr8g464300.1	-0.70549	0.000177586		Medtr8g045210.1	0.686847	0.00246403
Medtr8g016120.1	-0.706715	0.000352242		Medtr4g127370.1	0.68656	0.000539918
Medtr1g067180.1	-0.707313	2.69553e-05		Medtr1g495705.1	0.686107	0.0078918
Medtr7g075900.1	-0.708289	0.039897		Medtr7g100590.1	0.686027	9.89921e-05
Medtr0428s0030.1	-0.711407	0.00352887		Medtr7g104360.1	0.685008	0.0379766
Medtr4g120030.1	-0.714147	0.0325354		Medtr6g071595.1	0.684234	4.27341e-06
Medtr1g094010.1	-0.715826	0.000645384		Medtr8g016180.1	0.683337	0.013462
MT4Noble_025143.1	-0.717058	0.0323248		Medtr2g101090.1	0.683262	6.70593e-17
Medtr1g014670.1	-0.722574	0.00326701		Medtr3g117220.2	0.682945	1.29268e-05
Medtr6g023770.1	-0.725443	0.017228		Medtr1g095703.1	0.680106	0.00104528
Medtr5g061880.1	-0.726668	0.00786122		Medtr5g081460.1	0.679308	0.00488266
Medtr3g069030.1	-0.727426	3.68664e-07		Medtr0578s0010.1	0.678515	0.0243451
Medtr7g104480.1	-0.728858	0.0332025		Medtr0475s0040.1	0.677483	0.00185221
Medtr3g028540.1	-0.728913	0.0481037		Medtr3g462950.1	0.676734	1.56514e-20
Medtr1g103070.1	-0.731504	0.000615447		Medtr8g076940.1	0.675176	1.22066e-10
Medtr1g069470.1	-0.735294	0.00104306		Medtr4g094692.1	0.673965	0.0216097
Medtr2g437770.1	-0.735728	0.00710246		MT35v5_Medtr1g056340.1	0.673619	0.00886613
Medtr5g090620.1	-0.740843	3.01735e-06		Medtr3g104550.1	0.672851	0.00112162
Medtr4g029200.1	-0.741224	0.0316024		MT35v5_contig_24551_27.1	0.67251	0.0426677
Medtr4g072020.1	-0.742786	0.0114358		Medtr3g019360.1	0.672338	7.06641e-06
Medtr6g015370.1	-0.744342	0.01674		Medtr2g036460.1	0.672159	0.00272596
Medtr8g059275.1	-0.746325	0.000114899		Medtr7g075885.1	0.669498	0.0222003
Medtr4g120420.1	-0.747622	0.00175997		Medtr3g063040.1	0.668711	0.0398601
Medtr4g133800.1	-0.749901	0.00866543		MT35v5_AC233658_7.1	0.667009	0.0463962
Medtr7g114020.1	-0.750948	0.026628		Medtr3g096700.1	0.666595	0.0127439
Medtr4g094548.1	-0.750979	8.76201e-07		Medtr2g014400.1	0.666559	0.0309187
Medtr7g021850.1	-0.755405	0.0138274		Medtr4g098820.1	0.666033	0.000352882
Medtr6g034310.1	-0.758031	0.000318557		Medtr8g033400.1	0.663812	0.000211517
Medtr1g013360.1	-0.762199	1.09634e-05		Medtr4g107440.1	0.66246	4.03418e-06
Medtr1g026950.1	-0.76622	0.0325354		Medtr3g105980.2	0.660954	1.93491e-07
Medtr4g103760.1	-0.771363	1.93331e-05		Medtr1g008060.1	0.65965	0.00175894
Medtr2g097900.1	-0.771575	0.0128572		Medtr3g092060.1	0.658265	0.000210099
Medtr4g126970.1	-0.771665	0.000373215		Medtr5g024660.1	0.658029	0.000508888
Medtr1g069450.1	-0.773465	1.78001e-06		Medtr6g006060.1	0.65678	0.000437563
Medtr8g094580.1	-0.777696	0.0013783		Medtr2g054770.1	0.653744	0.0188187
Medtr1g031280.1	-0.779139	0.00642162		Medtr3g077080.1	0.653726	0.000584072
Medtr5g010390.1	-0.782328	0.00344119		Medtr8g040935.1	0.652624	0.0161893
Medtr7g102770.1	-0.782485	0.0168287		Medtr3g092435.1	0.65226	0.0231912
Medtr1g025340.1	-0.785195	9.72042e-07		Medtr4g086240.1	0.650133	0.0173366
Medtr4g129510.1	-0.786992	0.00442132		MT35v5_contig_9161_1.1	0.649861	4.71761e-06
Medtr4g133110.1	-0.78706	0.0406731		Medtr4g029500.1	0.649389	2e-07
Medtr5g069800.1	-0.790538	0.0233764		Medtr3g088975.1	0.648753	2.44972e-07
Medtr1g099280.1	-0.791679	3.99383e-06		Medtr2g010180.5	0.648211	0.000197496
Medtr4g035855.1	-0.793848	0.00889355		Medtr8g083520.1	0.647305	7.87761e-07
Medtr8g026960.1	-0.795346	0.0457135		Medtr4g070140.1	0.647208	6.05456e-11
Medtr1g079760.1	-0.796435	0.010321		Medtr4g103330.1	0.646689	0.0228124
Medtr4g011630.1	-0.796645	0.000336467		Medtr5g019130.1	0.646668	0.000555954
Medtr4g088770.1	-0.796852	0.0128572		Medtr4g069030.1	0.645096	1.7351e-10
Medtr1g093240.2	-0.797368	0.000609347		MT35v5_Medtr2g018000.1	0.644019	0.00443406
Medtr8g018510.1	-0.797402	0.03273		Medtr4g127360.1	0.643965	0.00139222
Medtr3g117530.2	-0.799485	0.0219607		Medtr7g013100.1	0.643931	5.8449e-05
Medtr3g461440.1	-0.802415	0.0202102		Medtr2g020360.1	0.642617	9.64501e-08
Medtr4g101380.1	-0.804023	0.0143483		Medtr4g087980.1	0.642031	4.09997e-07
Medtr6g027680.1	-0.80452	0.00619247		Medtr2g029910.1	0.641055	0.0311994
Medtr4g065850.1	-0.805846	0.0148165		Medtr8g094740.1	0.637594	9.63934e-06
Medtr7g115010.1	-0.806182	0.00197639		Medtr3g075500.1	0.637306	9.33386e-08
Medtr4g102450.1	-0.80797	0.0236349		Medtr2g072110.2	0.637141	0.0469918
Medtr4g101630.1	-0.81034	0.000500794		Medtr4g083960.1	0.637038	2.98026e-13
Medtr5g006750.1	-0.811347	0.00158942		Medtr6g013530.1	0.63656	0.00457904
Medtr4g058760.1	-0.81987	1.18776e-05		Medtr1g023600.1	0.636509	9.10015e-05
Medtr4g013255.1	-0.820648	0.000592628		Medtr7g103610.2	0.635818	8.82944e-10
Medtr1g057020.1	-0.824661	0.00522307		Medtr1008s0010.1	0.635792	0.00291368
Medtr4g094828.1	-0.825328	0.0180538		Medtr1g492950.1	0.635563	0.0188858
Medtr7g063650.1	-0.825737	0.0263634		Medtr7g066860.1	0.634508	6.56502e-05
Medtr6g023665.1	-0.828626	1.7007e-06		Medtr2g010970.1	0.633501	5.94674e-06
Medtr1g050325.1	-0.829525	0.0432859		MT35v5_contig_132665_1.1	0.632718	0.0355378
Medtr8g099995.1	-0.833728	4.70624e-07		Medtr2g090405.1	0.632668	4.93623e-05
Medtr1g041550.1	-0.836038	0.00840753		Medtr5g007210.1	0.631436	7.13238e-09
Medtr5g090700.1	-0.839603	1.3739e-06		Medtr4g094495.1	0.629484	2.75111e-06
Medtr7g083130.1	-0.841499	5.07349e-06		Medtr4g034790.1	0.62937	0.000105332
MT4Noble_034535.1	-0.841584	0.00596201		Medtr7g116710.1	0.628812	2.2452e-09
Medtr4g006730.1	-0.84159	0.0081931		Medtr2g026710.1	0.62872	0.0129798
Medtr0549s0020.1	-0.844036	0.0189749		Medtr7g062990.1	0.62772	0.0331818
Medtr5g072250.1	-0.845235	0.000288868		Medtr1g107315.1	0.626942	0.001318
Medtr1g080250.1	-0.846335	4.13105e-09		Medtr3g074040.1	0.626334	2.50557e-09
Medtr4g069500.1	-0.846627	3.63305e-12		Medtr4g081560.1	0.625715	2.10036e-06
Medtr3g082700.1	-0.847477	0.0318612		Medtr5g015470.1	0.624297	0.0162772
Medtr8g012900.1	-0.851917	8.95816e-07		Medtr2g013210.1	0.623374	0.00665441
Medtr7g101465.1	-0.852129	0.0100763		Medtr2g102030.1	0.623252	0.0321617
Medtr1g086080.1	-0.852517	1.28255e-06		Medtr5g009780.1	0.622669	0.0346372
Medtr4g118610.1	-0.857119	0.0079286		Medtr3g076590.1	0.622098	0.000228904
Medtr2g028610.1	-0.858941	0.0333359		Medtr7g104270.1	0.621301	2.10643e-06
Medtr1g030890.1	-0.859149	0.00368839		Medtr0045s0070.1	0.620859	1.41806e-06
Medtr4g132000.1	-0.86141	0.0456421		Medtr2g076400.1	0.620855	0.000545862
Medtr5g031250.1	-0.864168	0.00222297		Medtr1g107490.1	0.618798	0.0446277
Medtr1g031560.1	-0.867176	0.00123618		Medtr7g098370.1	0.617545	0.030096
Medtr4g119830.1	-0.869845	0.000353735		Medtr4g030060.1	0.614937	0.00209892
Medtr2g015890.2	-0.870783	1.01746e-06		Medtr2g016740.1	0.611536	0.0434439
MT4Noble_037233.1	-0.87348	0.0212439		Medtr3g074390.1	0.61152	0.0190859
Medtr2g022780.1	-0.877876	0.00239954		Medtr5g071360.1	0.611414	1.29086e-08
Medtr7g069100.1	-0.879072	0.0115762		Medtr3g099650.1	0.611001	9.32876e-05
Medtr2g063510.1	-0.879176	0.0314925		Medtr3g083300.1	0.610325	0.0122978
Medtr7g096090.1	-0.880302	0.000100856		Medtr1g012610.3	0.609455	5.52282e-14
Medtr4g057270.1	-0.884341	0.013326		Medtr1g050505.1	0.6083	0.000274683
Medtr1g080440.1	-0.89031	0.00047963		Medtr8g015550.1	0.608142	0.00447334
Medtr8g041880.1	-0.892617	0.00343605		Medtr8g097160.1	0.607145	0.000570644
Medtr8g028435.1	-0.896467	0.00146137		Medtr3g077640.1	0.60693	4.8541e-09
Medtr2g013780.1	-0.900184	0.014572		Medtr7g007010.1	0.606907	0.020275
Medtr5g031310.1	-0.90304	0.00155796		Medtr4g103770.1	0.605343	0.0181021
Medtr3g056675.1	-0.90448	3.01779e-05		Medtr3g467140.1	0.604563	7.21934e-07
Medtr6g045200.1	-0.907285	0.000986732		Medtr3g089055.2	0.604008	3.71687e-06
Medtr7g104130.1	-0.90986	1.81204e-06		Medtr3g104560.1	0.603683	6.66717e-09
Medtr3g019490.1	-0.911507	0.0349761		Medtr4g133620.1	0.60343	0.000253309
MT4Noble_005714.1	-0.916616	1.17283e-05		Medtr7g009710.1	0.601827	8.02296e-05
Medtr1g112780.1	-0.917288	7.68247e-09		Medtr2g009220.1	0.601762	7.71737e-08
Medtr8g036660.1	-0.917299	0.022548		Medtr3g112530.1	0.599566	0.0097224
Medtr4g094715.1	-0.91734	0.000114079		Medtr4g105750.1	0.598521	0.046788
Medtr7g065290.1	-0.91882	0.0139692		MT35v5_Medtr1g051070.1	0.598356	0.0351726
Medtr2g072400.1	-0.920771	0.029386		Medtr1g079870.1	0.597192	0.0216386
Medtr4g134400.1	-0.922461	0.000159923		Medtr4g021880.1	0.597042	0.000988881
Medtr5g027910.1	-0.925704	0.000334892		Medtr5g054300.1	0.5948	4.284e-07
Medtr1g050328.1	-0.927572	0.00188086		Medtr0027s0090.1	0.594615	0.00826932
Medtr6g087320.1	-0.931068	0.000252278		Medtr3g082100.1	0.594453	0.0176845
Medtr8g018590.1	-0.933918	0.00357965		Medtr7g088330.1	0.59433	1.27199e-05
Medtr2g103170.1	-0.936474	0.000911919		Medtr6g071615.1	0.594002	7.70882e-05
Medtr7g102560.1	-0.938741	8.42039e-06		Medtr2g103300.1	0.593407	0.00890701
Medtr5g085330.1	-0.946139	4.31562e-05		Medtr1g090873.1	0.592034	0.00237793
Medtr5g026360.1	-0.946272	0.0444694		Medtr5g016070.1	0.591978	0.0026109
Medtr7g098610.1	-0.950163	2.49163e-06		Medtr4g112440.1	0.59197	0.0251036
Medtr8g106680.1	-0.953228	0.00142493		Medtr2g028940.1	0.591433	2.54503e-06
Medtr2g101830.1	-0.956008	0.00366581		Medtr2g083390.1	0.590569	0.0130894
Medtr2g084280.1	-0.956758	0.0115454		Medtr8g099095.1	0.590134	1.1078e-06
Medtr8g466240.1	-0.961292	8.92031e-06		Medtr5g024880.1	0.59005	0.000108482
Medtr1g070085.1	-0.966029	0.0104671		Medtr1g059670.1	0.589194	0.000348153
Medtr4g068860.1	-0.968982	0.00376654		Medtr1g085730.1	0.586839	9.81307e-06
Medtr5g085300.1	-0.972773	3.34404e-07		Medtr1g109200.1	0.585816	2.33629e-06
Medtr7g065720.1	-0.973953	0.00713285		Medtr8g062770.1	0.585608	0.0401127
Medtr4g094480.1	-0.975386	0.0285749		Medtr2g019630.1	0.585485	6.15562e-06
Medtr3g065140.1	-0.977143	3.98232e-05		Medtr0288s0040.1	0.58535	3.45997e-07
Medtr0392s0020.1	-0.979957	0.0184451		Medtr4g070020.1	0.585234	1.14531e-06
Medtr4g014310.1	-0.982041	0.000487646		Medtr1g102360.1	0.584449	0.029623
Medtr3g096920.2	-0.99032	4.29948e-06		Medtr7g102260.1	0.584096	0.0372286
Medtr5g023550.1	-0.991404	0.00656174		Medtr5g075040.1	0.583291	0.0361126
Medtr2g100070.1	-1.00322	0.00102648		MT35v5_contig_52909_1.1	0.583203	5.27148e-07
Medtr4g088225.2	-1.00337	1.29643e-09		Medtr3g466170.1	0.583201	0.004969
Medtr5g006670.1	-1.0047	0.000468498		Medtr1g107500.1	0.582008	0.0273576
Medtr7g108890.1	-1.00775	0.0249298		Medtr2g100340.1	0.581912	4.18678e-10
Medtr4g070570.1	-1.00829	0.00583277		MT35v5_Medtr4g074810.1	0.581597	0.000973963
Medtr4g081870.1	-1.00978	0.00625702		Medtr8g023780.2	0.581125	3.34781e-08
Medtr6g088190.1	-1.0109	0.00718621		Medtr1g080020.1	0.58055	1.0594e-07
Medtr4g075750.1	-1.01346	0.0447668		Medtr1g021845.1	0.577497	0.000120515
Medtr4g048000.1	-1.01387	2.06018e-09		Medtr1g025140.1	0.577167	2.46265e-10
Medtr1g007340.1	-1.01458	0.0208554		Medtr6g077640.1	0.57684	0.00328279
Medtr0428s0010.1	-1.01619	6.19017e-13		Medtr2g026760.1	0.576311	0.0110916
Medtr1g022040.1	-1.01671	3.79397e-06		Medtr7g093790.1	0.576101	0.00046845
Medtr4g127100.1	-1.01793	1.01069e-05		Medtr4g104030.1	0.575862	0.00764169
Medtr2g055530.1	-1.01873	0.00505792		Medtr6g036620.1	0.575447	0.00676164
Medtr1g021642.1	-1.03032	0.0366391		MT35v5_Medtr8g041930.1	0.574005	0.00197561
Medtr5g068770.1	-1.03243	6.00058e-08		Medtr4g124660.1	0.57377	1.95353e-06
Medtr6g488300.1	-1.03671	0.0177589		Medtr3g031220.1	0.572902	0.0351726
Medtr6g463830.1	-1.04283	0.00476885		Medtr8g027385.1	0.572739	0.00888947
Medtr1g071680.1	-1.04505	0.0165373		Medtr3g008430.1	0.572445	0.0219031
Medtr8g042780.1	-1.04519	2.91336e-07		Medtr2g090190.1	0.571878	0.000646374
Medtr4g128310.1	-1.05485	0.00561265		Medtr4g105690.1	0.571008	0.000636065
[truncated: 2,105 more rows]

## Sheet: Table_S7
Table S7. KEGG pathway analysis using differentially expressed genes (DEGs) in wild-type and sunn roots and shoots as query.
Listed are KEGG pathways and their respective accession numbers, the adjusted p-value and whether or not the individual KEGG pathways were enriched (Yes/No).
Gene IDs of the DEGs belonging to each KEGG pathway is listed to the right, also where the individual pathway was not enriched.
Wild-type
Root
KEGG Pathway	Accession number	Adjusted P-value	Enriched	Entries	Gene IDs
Nitrogen metabolism	910	0.101	No	7	Medtr4g057865.1	Medtr1g062860.1	Medtr3g069190.1	Medtr4g057890.1	Medtr6g006990.1	Medtr7g085630.1	Medtr8g069775.1
Brassinosteroid biosynthesis	905	0.629	No	2	Medtr8g020960.1	Medtr4g064025.1
Diterpenoid biosynthesis	904	1.07e-08	Yes	23	Medtr0045s0070.1	Medtr4g087140.1	Medtr0045s0060.1	Medtr7g011663.1	MT4Noble_021879.1	Medtr4g005230.1	Medtr7g105460.1	Medtr7g105570.1	Medtr8g033380.1	Medtr3g058160.3	Medtr2g019370.1	Medtr1g086550.1	Medtr1g102070.1	Medtr3g464530.1	Medtr1g011580.1	Medtr4g074130.1	Medtr4g005260.1	Medtr5g005570.1	Medtr2g031930.1	Medtr4g084800.1	Medtr4g096840.1	Medtr5g014240.1	Medtr2g105360.1
Fatty acid biosynthesis	61	4.13e-09	Yes	24	Medtr3g031380.1	Medtr8g083170.1	MT35v5_contig_76715_1.1	Medtr7g094520.1	Medtr4g074950.1	Medtr4g096690.1	Medtr4g094265.1	Medtr8g101330.1	Medtr6g015020.1	Medtr3g073820.1	Medtr7g066870.1	MT35v5_Medtr4g074810.1	Medtr4g034770.1	Medtr4g066130.1	Medtr1g109110.1	Medtr7g013100.1	Medtr3g087980.1	Medtr1g103020.1	Medtr3g085740.1	Medtr5g083520.1	Medtr2g098490.1	Medtr2g105100.1	Medtr3g071960.1	Medtr7g053290.1
Glycosaminoglycan degradation	531	0.257	No	5	Medtr1g062970.1	Medtr3g078410.1	Medtr2g062560.1	Medtr7g102870.1	Medtr7g102840.1
Monoterpenoid biosynthesis	902	0.172	No	5	Medtr8g031850.1	Medtr8g031940.1	Medtr3g079320.1	Medtr2g089130.1	Medtr7g076665.1
Biotin metabolism	780	0.00207	Yes	9	Medtr4g074950.1	Medtr4g096690.1	MT35v5_Medtr4g074810.1	Medtr4g094265.1	Medtr1g103020.1	Medtr3g085740.1	MT35v5_contig_76715_1.1	Medtr7g094520.1	Medtr7g053290.1
Carotenoid biosynthesis	906	0.000103	Yes	17	Medtr7g063800.1	Medtr7g079440.1	Medtr3g084830.1	Medtr3g084850.1	Medtr1g471050.1	Medtr7g105560.1	Medtr1g081290.1	Medtr1g054965.1	Medtr8g097190.1	Medtr7g045370.1	Medtr5g025610.1	MT35Noble_050857.1	Medtr3g109610.1	Medtr2g086700.1	Medtr5g016770.1	Medtr3g083630.1	Medtr6g023600.1
Propanoate metabolism	640	0.00489	Yes	10	Medtr7g013100.1	Medtr4g121880.1	Medtr2g009750.1	Medtr4g034770.1	Medtr3g073820.1	Medtr8g101330.1	Medtr5g083520.1	Medtr7g066870.1	Medtr6g015020.1	Medtr3g071960.1
Glutathione metabolism	480	6.58e-08	Yes	30	Medtr8g098350.1	Medtr1g067180.1	Medtr2g070180.1	Medtr3g467430.1	Medtr6g033515.2	Medtr7g065740.1	Medtr1g115195.1	Medtr1g090150.1	Medtr1g090100.1	Medtr7g065265.1	Medtr3g114870.1	Medtr4g059730.1	Medtr2g070150.1	Medtr1g088845.1	Medtr7g065260.1	Medtr7g065290.1	Medtr1g014210.1	Medtr8g099185.1	Medtr7g065590.1	Medtr7g065680.1	Medtr1g088840.1	Medtr2g070120.1	Medtr5g076900.1	Medtr8g061950.1	Medtr7g065720.1	Medtr7g065270.1	Medtr2g062840.1	Medtr1g090060.1	Medtr2g070140.1	Medtr7g065640.1
Folate biosynthesis	790	0.386	No	7	Medtr4g030930.1	Medtr2g078730.1	Medtr4g072360.1	Medtr2g061710.1	Medtr6g464840.1	Medtr4g104060.1	Medtr4g072320.1
Circadian rhythm - plant	4712	0.409	No	9	Medtr5g007730.1	Medtr3g083920.1	Medtr5g007713.1	Medtr5g007717.1	Medtr1g085160.1	Medtr7g118330.1	Medtr6g477860.1	Medtr5g007760.1	Medtr5g076960.1
Pyruvate metabolism	620	7.98e-06	Yes	24	Medtr4g121880.1	Medtr1g111140.1	Medtr1g094000.1	Medtr3g076630.1	Medtr8g102620.1	MT35v5_contig_52909_1.1	Medtr8g094600.1	Medtr4g132260.1	Medtr6g015020.1	Medtr1g094010.1	Medtr1g099360.1	Medtr8g024310.1	Medtr4g034770.1	Medtr7g066870.1	Medtr1g096240.1	Medtr1g105965.1	Medtr1g091040.1	Medtr7g013100.1	Medtr3g073820.1	Medtr3g071960.1	Medtr5g083520.1	Medtr1g076540.1	Medtr6g034195.1	Medtr8g101330.1
Ubiquinone and other terpenoid-quinone biosynthesis	130	0.466	No	7	Medtr1g063120.1	Medtr4g057730.1	Medtr8g466030.1	Medtr8g027380.1	Medtr8g061360.1	Medtr3g111900.1	MT35v5_contig_71600_1.1
Thiamine metabolism	730	0.0338	Yes	6	Medtr8g068265.1	Medtr3g462950.1	Medtr4g081130.1	Medtr8g068300.1	Medtr1g105480.1	Medtr4g118640.1
ABC transporters	2010	0.000227	Yes	24	Medtr1g069450.1	Medtr3g086430.1	Medtr1008s0010.1	Medtr3g080220.1	Medtr6g034310.1	Medtr6g009200.1	Medtr0196s0020.1	Medtr1g086080.1	Medtr3g011820.1	Medtr4g108170.1	Medtr4g081190.1	Medtr1g099280.1	Medtr8g009640.1	Medtr3g093430.1	Medtr3g056675.1	Medtr3g107800.1	Medtr5g033080.1	Medtr3g011840.1	Medtr6g034335.1	Medtr8g022270.1	Medtr4g109720.1	Medtr8g107450.1	Medtr5g030910.1	Medtr6g011680.1
Phenylpropanoid biosynthesis	940	0.00236	Yes	40	Medtr1g115900.1	Medtr4g066330.1	Medtr0110s0030.1	Medtr6g078450.1	Medtr2g099175.1	Medtr3g049150.1	Medtr5g031310.1	Medtr3g021440.1	Medtr4g029200.1	Medtr4g057730.1	Medtr4g131800.1	Medtr5g069800.1	Medtr5g090810.1	Medtr2g029800.1	Medtr1g054205.1	Medtr3g026280.1	Medtr4g015460.1	Medtr3g111900.1	Medtr4g029180.1	Medtr5g031250.1	Medtr5g031305.1	Medtr1g063120.1	Medtr2g008730.1	Medtr5g031390.1	Medtr8g083520.1	Medtr5g090880.1	Medtr2g437770.1	Medtr5g074710.1	Medtr7g086820.1	Medtr8g068730.1	Medtr5g090830.1	Medtr4g133800.1	Medtr7g072480.1	Medtr2g029910.1	Medtr7g072510.1	Medtr5g044000.1	Medtr7g101425.1	Medtr2g098540.1	Medtr4g066640.1	Medtr1g038680.1
Glycolysis / Gluconeogenesis	10	0.000149	Yes	27	Medtr6g011560.1	Medtr4g121880.1	Medtr1g111140.1	Medtr7g069500.1	Medtr3g079180.1	Medtr3g076630.1	Medtr4g021350.1	Medtr4g036845.1	Medtr8g094600.1	Medtr2g100710.1	Medtr1g099360.1	Medtr2g056190.1	Medtr8g070115.1	Medtr8g024310.1	Medtr7g103020.1	Medtr4g131180.1	Medtr6g034195.1	Medtr1g025140.1	Medtr1g096240.1	Medtr1g105965.1	Medtr1g091040.1	Medtr5g009670.1	Medtr1g109200.1	Medtr8g079760.1	Medtr1g076540.1	Medtr3g074040.1	Medtr4g021410.1
Isoquinoline alkaloid biosynthesis	950	0.00561	Yes	18	Medtr4g094495.1	Medtr4g091150.1	Medtr6g464320.1	Medtr1g102160.1	Medtr1g013050.1	Medtr5g033170.1	Medtr4g094480.1	Medtr4g094478.1	Medtr3g077080.1	Medtr2g031420.1	Medtr4g094492.1	Medtr1g076830.1	Medtr1g104590.1	Medtr4g017830.1	Medtr3g080500.1	Medtr1g041315.1	Medtr8g061360.1	Medtr3g009880.1
Plant hormone signal transduction	4075	0.198	No	45	Medtr1g093240.2	Medtr4g124750.1	Medtr1g034030.1	Medtr1g070830.1	Medtr7g104480.1	Medtr7g094190.1	Medtr1g086970.1	Medtr3g072710.1	Medtr1g013360.1	Medtr8g093070.1	Medtr3g090980.1	Medtr7g096090.1	Medtr2g084280.1	Medtr1g080860.1	Medtr5g097410.1	Medtr3g085130.1	Medtr4g124900.1	Medtr1g069725.1	Medtr5g097150.1	Medtr8g094980.1	Medtr7g114020.1	Medtr2g034260.1	Medtr4g011880.1	Medtr2g010580.1	Medtr3g022830.1	Medtr4g057270.1	Medtr4g104020.1	Medtr7g069740.1	Medtr2g435490.1	Medtr2g043250.1	Medtr8g080770.1	Medtr3g109160.1	Medtr7g062540.1	Medtr1g076270.1	Medtr8g067530.1	Medtr1g028380.1	Medtr7g027190.1	MT35v5_contig_49078_1.1	Medtr3g095100.1	Medtr1g096030.1	Medtr1g070520.1	Medtr5g016320.1	Medtr8g022440.1	Medtr7g109580.1	Medtr5g009080.1
sunn
Root
KEGG Pathway	Accession number	Adjusted P-value	Enriched	Entries	Gene IDs
Nitrogen metabolism	910	4.28e-05	Yes	16	Medtr5g013470.1	Medtr1g062860.1	Medtr2g021255.1	Medtr3g069190.1	Medtr3g073180.1	Medtr3g077910.1	Medtr3g077940.1	Medtr4g057865.1	Medtr4g057890.1	Medtr4g086020.1	Medtr4g095660.1	Medtr5g059820.1	Medtr5g066060.1	Medtr6g006990.1	Medtr7g085630.1	Medtr8g069775.1
Brassinosteroid biosynthesis	905	0.0301	Yes	6	Medtr8g020960.1	Medtr8g020950.1	Medtr8g016180.1	Medtr8g076510.1	Medtr4g064025.1	Medtr5g020020.1
Diterpenoid biosynthesis	904	3.08e-07	Yes	28	Medtr0045s0070.1	Medtr4g087140.1	Medtr0045s0060.1	Medtr3g088745.1	Medtr7g011663.1	MT4Noble_021879.1	Medtr4g005230.1	Medtr7g105460.1	Medtr8g461330.1	Medtr7g105570.1	Medtr8g033380.1	Medtr3g058160.3	Medtr2g064295.1	Medtr2g019370.1	Medtr2g102570.1	Medtr1g086550.1	Medtr1g102070.1	Medtr5g014250.1	Medtr3g464530.1	Medtr1g011580.1	Medtr4g074130.1	Medtr4g005260.1	Medtr5g005570.1	MT35v5_contig_24551_27.1	Medtr2g031930.1	Medtr4g084800.1	Medtr4g096840.1	Medtr2g105360.1
Fatty acid biosynthesis	61	2.81e-06	Yes	26	Medtr3g031380.1	Medtr8g083170.1	Medtr3g073820.1	Medtr7g094520.1	Medtr4g087440.1	Medtr4g096690.1	Medtr4g094265.1	Medtr4g066130.1	Medtr8g101330.1	Medtr6g015020.1	MT35v5_Medtr4g074810.1	Medtr4g074950.1	Medtr7g066870.1	MT35v5_contig_76715_1.1	Medtr1g109110.1	Medtr1g029150.1	Medtr7g013100.1	Medtr3g087980.1	Medtr5g024130.1	Medtr1g103020.1	Medtr3g085740.1	Medtr5g083520.1	Medtr2g098490.1	Medtr2g105100.1	Medtr3g071960.1	Medtr7g053290.1
Glycosaminoglycan degradation	531	0.0133	Yes	10	Medtr2g062560.1	MT35v5_contig_51728_1.1	Medtr4g116070.1	Medtr4g116040.1	Medtr1g062970.1	Medtr8g016230.1	Medtr7g102870.1	Medtr7g102840.1	Medtr3g078410.1	Medtr3g032980.1
Monoterpenoid biosynthesis	902	0.0421	Yes	8	Medtr8g031940.1	Medtr8g057020.1	Medtr2g089130.1	Medtr3g079320.1	Medtr8g031600.1	Medtr7g076665.1	Medtr2g064425.1	Medtr7g076660.3
Biotin metabolism	780	0.0421	Yes	9	Medtr4g074950.1	Medtr4g096690.1	Medtr4g094265.1	MT35v5_Medtr4g074810.1	Medtr1g103020.1	Medtr3g085740.1	MT35v5_contig_76715_1.1	Medtr7g094520.1	Medtr7g053290.1
Carotenoid biosynthesis	906	0.000652	Yes	21	Medtr7g063800.1	Medtr7g079440.1	Medtr3g084830.1	Medtr3g084850.1	Medtr1g471050.1	Medtr7g105560.1	MT35v5_contig_90690_71.1	Medtr3g109610.1	Medtr4g022850.1	Medtr8g097190.1	Medtr4g052300.1	Medtr7g045370.1	Medtr5g025610.1	Medtr7g110140.1	Medtr1g054965.1	Medtr2g086700.1	Medtr4g485640.1	Medtr3g083630.1	MT35Noble_050857.1	Medtr1g081290.1	Medtr6g023600.1
Propanoate metabolism	640	0.0206	Yes	12	Medtr7g013100.1	Medtr4g121880.1	Medtr3g088845.1	Medtr2g009750.1	Medtr3g073820.1	Medtr8g101330.1	Medtr5g083520.1	Medtr7g066870.1	Medtr6g015020.1	Medtr4g101130.1	Medtr2g034580.2	Medtr3g071960.1
Glutathione metabolism	480	2.5e-05	Yes	35	Medtr8g098350.1	Medtr1g067180.1	Medtr5g090910.1	Medtr3g467430.1	Medtr2g062840.1	Medtr1g090070.1	Medtr8g061950.1	Medtr3g087950.1	Medtr1g115195.1	Medtr8g087425.1	Medtr7g022440.1	Medtr1g090150.1	Medtr7g065270.1	Medtr7g065640.1	Medtr1g090090.1	Medtr7g037440.1	Medtr2g070150.1	Medtr1g088845.1	Medtr7g065260.1	Medtr7g065290.1	Medtr8g099185.1	Medtr3g467420.1	Medtr7g065590.1	Medtr7g065680.1	Medtr1g088840.1	Medtr2g070120.1	Medtr7g113890.1	Medtr5g090920.1	Medtr5g076900.1	Medtr7g065720.1	Medtr1g090100.1	Medtr3g114870.1	Medtr1g090060.1	Medtr2g070140.1	Medtr4g059730.1
Folate biosynthesis	790	0.0421	Yes	14	Medtr2g078730.1	Medtr2g075790.1	Medtr4g072350.1	Medtr6g089580.1	Medtr6g464840.1	Medtr4g104060.1	Medtr4g072320.1	Medtr8g016030.1	Medtr3g069180.1	Medtr3g069160.4	Medtr5g087490.1	Medtr7g100940.1	Medtr2g035480.1	Medtr1g095360.1
Circadian rhythm - plant	4712	0.0133	Yes	20	Medtr5g041530.1	Medtr3g083920.1	Medtr5g007713.1	Medtr1g098160.1	Medtr5g007717.1	Medtr8g105590.1	Medtr5g085250.1	Medtr7g010950.1	Medtr6g012450.1	Medtr3g092780.1	Medtr2g016030.1	Medtr6g477860.1	Medtr7g118330.1	Medtr4g061360.1	Medtr1g067110.1	Medtr5g076960.1	Medtr5g007760.1	Medtr1g013450.1	Medtr3g435480.1	Medtr1g043190.1
Pyruvate metabolism	620	0.00378	Yes	26	Medtr5g068440.1	Medtr4g121880.1	Medtr1g111140.1	Medtr3g076630.1	Medtr8g102620.1	Medtr2g092930.1	MT35v5_contig_52909_1.1	Medtr8g094600.1	Medtr8g101330.1	Medtr7g103420.2	Medtr7g076650.3	Medtr6g015020.1	Medtr1g099360.1	Medtr8g024310.1	Medtr7g066870.1	Medtr2g097950.1	Medtr1g096240.1	Medtr1g105965.1	Medtr4g101130.1	Medtr2g034580.2	Medtr7g013100.1	Medtr2g101040.2	Medtr3g073820.1	Medtr5g083520.1	Medtr1g076540.1	Medtr3g071960.1
Ubiquinone and other terpenoid-quinone biosynthesis	130	0.0421	Yes	15	Medtr1g063120.1	Medtr2g105570.1	Medtr5g007640.1	Medtr4g057730.1	Medtr8g466030.1	Medtr1g076570.1	Medtr5g091060.1	Medtr8g027380.1	Medtr1g063110.1	Medtr8g061360.1	Medtr4g128337.1	Medtr4g005750.1	Medtr3g111900.1	MT35v5_contig_71600_1.1	Medtr2g011080.1
Thiamine metabolism	730	0.371	No	5	Medtr8g068265.1	Medtr3g462950.1	Medtr8g068300.1	Medtr1g105480.1	Medtr4g118640.1
ABC transporters	2010	0.0043	Yes	30	Medtr0874s0020.1	Medtr1g069450.1	Medtr3g086430.1	Medtr1008s0010.1	Medtr6g008800.1	Medtr3g080220.1	Medtr6g034310.1	Medtr6g009200.1	Medtr6g008820.1	Medtr1g086080.1	Medtr5g094830.1	Medtr8g107410.1	Medtr3g011820.1	Medtr4g108170.1	Medtr8g009640.1	Medtr8g059150.1	Medtr4g077930.1	Medtr1g099280.1	Medtr4g081190.1	Medtr5g025470.1	Medtr3g093430.1	Medtr3g056675.1	Medtr3g107800.1	Medtr5g033080.1	Medtr3g011840.1	Medtr8g022270.1	Medtr4g109720.1	Medtr8g107450.1	Medtr5g030910.1	Medtr6g011680.1
Phenylpropanoid biosynthesis	940	2.81e-06	Yes	71	Medtr2g105570.1	Medtr3g040440.1	Medtr1g115900.1	Medtr1g107425.1	Medtr4g066580.1	Medtr1g101830.1	Medtr3g028720.1	Medtr4g071710.1	Medtr5g074860.1	Medtr0110s0030.1	Medtr2g029850.1	Medtr3g049150.1	Medtr2g029800.1	Medtr8g079980.1	Medtr3g021440.1	Medtr4g057730.1	Medtr2g029820.1	Medtr4g131800.1	Medtr5g031290.1	Medtr2g030000.1	Medtr4g127220.1	Medtr4g132110.2	Medtr5g069800.1	Medtr5g090810.1	Medtr5g031310.1	Medtr5g007640.1	Medtr1g054205.1	Medtr4g128337.1	Medtr3g026280.1	Medtr6g086300.1	Medtr4g005750.1	Medtr1g077000.1	Medtr4g029180.1	Medtr5g031250.1	Medtr5g017860.1	Medtr3g450710.1	Medtr1g063120.1	Medtr5g083860.1	Medtr2g008730.1	Medtr8g083520.1	Medtr1g009750.1	Medtr5g090880.1	Medtr1g063110.1	Medtr7g068900.1	Medtr7g118300.1
Glycolysis / Gluconeogenesis	10	0.00585	Yes	33	Medtr4g121880.1	Medtr3g089977.1	Medtr1g111140.1	Medtr1g099360.1	Medtr3g076630.1	Medtr2g100710.1	Medtr5g065880.1	Medtr2g096940.1	Medtr8g094600.1	Medtr4g021350.1	Medtr5g020640.1	Medtr7g103420.2	Medtr3g079180.1	Medtr2g056190.1	Medtr8g070115.1	Medtr2g008030.1	Medtr8g024310.1	Medtr7g103020.1	Medtr4g131180.1	Medtr2g097950.1	Medtr1g025140.1	Medtr1g096240.1	Medtr1g105965.1	Medtr4g101130.1	Medtr2g034580.2	Medtr1g109200.1	Medtr6g004520.1	Medtr8g079760.1	Medtr1g076540.1	Medtr3g074040.1	Medtr2g066110.1	Medtr4g021410.1	Medtr7g116910.1
Isoquinoline alkaloid biosynthesis	950	0.0922	No	21	Medtr4g094495.1	Medtr7g066410.1	Medtr4g091200.1	Medtr5g033170.1	Medtr1g102160.1	Medtr2g031420.1	Medtr4g117660.1	Medtr4g094480.1	Medtr4g091150.1	Medtr3g077080.1	Medtr2g031390.1	Medtr8g061360.1	Medtr4g094488.1	Medtr4g094492.1	Medtr1g076830.1	Medtr1g104590.1	Medtr4g017830.1	Medtr4g094478.1	Medtr1g041315.1	Medtr6g464120.1	Medtr3g009880.1
Plant hormone signal transduction	4075	0.000442	Yes	89	Medtr7g067450.1	Medtr1g086970.1	Medtr4g092515.1	Medtr3g072710.1	Medtr2g028950.1	Medtr1g051025.1	Medtr5g067350.1	Medtr7g096090.1	Medtr1g069725.1	Medtr5g082220.1	Medtr2g034260.1	Medtr1g040675.1	Medtr4g011880.1	MT35v5_contig_52215_1.1	Medtr7g490310.1	Medtr1g028380.1	Medtr3g095100.1	Medtr1g070520.1	Medtr5g016320.1	Medtr1g093350.1	Medtr5g022470.1	Medtr0388s0020.1	Medtr3g072870.1	Medtr7g109580.1	Medtr4g115070.1	Medtr5g081870.1	Medtr8g022440.1	Medtr1g070830.1	Medtr1g009150.1	Medtr2g103870.1	Medtr5g013530.1	Medtr7g114020.1	Medtr6g065430.1	Medtr4g124900.1	Medtr5g097150.1	Medtr8g095330.1	Medtr3g022830.1	Medtr4g057270.1	Medtr7g069740.1	Medtr8g080770.1	Medtr2g084280.1	Medtr1g076270.1	Medtr2g043250.1	Medtr0092s0100.2	MT35v5_contig_55897_1.1
Wild-type
Shoot
KEGG Pathway	Accession number	Adjusted P-value	Enriched	Entries	Gene IDs
Circadian rhythm - plant	4712	4.08e-06	Yes	8	Medtr3g064500.1	Medtr7g010950.1	Medtr5g085250.1	Medtr2g085210.1	Medtr6g012450.1	Medtr7g118330.1	Medtr6g477860.1	Medtr5g076960.1
Photosynthesis	195	0.0195	Yes	7	Medtr2g020310.1	Medtr4g050860.1	Medtr3g035600.1	Medtr4g019000.1	Medtr4g050880.1	Medtr4g050850.1	Medtr1g112050.1
Starch and sucrose metabolism	500	1	No	2	Medtr2g020240.1	Medtr4g099110.1
sunn
Shoot
KEGG Pathway	Accession number	Adjusted P-value	Enriched	Entries	Gene IDs
Circadian rhythm - plant	4712	0.0053	Yes	5	Medtr5g076960.1	Medtr5g007730.1	Medtr6g477860.1	Medtr7g010950.1	Medtr5g007717.1
Photosynthesis	195	0.028	no	0	#NA
Starch and sucrose metabolism	500	1	Yes	11	Medtr5g065880.1	Medtr8g468990.1	Medtr8g063790.1	Medtr5g077000.2	Medtr8g024340.1	Medtr8g104540.1	Medtr2g020240.1	Medtr4g099110.1	Medtr5g091340.1	Medtr8g105740.1	Medtr4g070430.1
[truncated: 44 more columns]

## Sheet: Table_S8
Table S8. Gene Ontology (GO) term enrichment analysis
Listed are enriched GO terms for biological processes (adjusted p-value 0.05) and the associated Gene IDs.
Wild-type
Root
Accession number	GO term	Adjusted P-value	Entries	Gene IDs
GO:0006631	fatty acid metabolic process	0.0363	18	Medtr7g013100.1	Medtr3g085740.1	Medtr4g094265.1	Medtr8g018510.1	Medtr7g066870.1	Medtr1g103020.1	Medtr4g034770.1	Medtr3g073820.1	Medtr8g018590.1	Medtr8g018570.1	Medtr7g090100.1	Medtr6g015020.1	Medtr1g109110.1	Medtr8g018650.1	Medtr2g105100.1	Medtr2g020360.1	Medtr7g094980.1	Medtr4g096690.1
GO:0006633	fatty acid biosynthetic process	0.0162	17	Medtr7g013100.1	Medtr4g096690.1	Medtr4g094265.1	Medtr8g018510.1	Medtr7g066870.1	Medtr1g103020.1	Medtr4g034770.1	Medtr3g073820.1	Medtr8g018590.1	Medtr8g018570.1	Medtr7g090100.1	Medtr3g085740.1	Medtr1g109110.1	Medtr8g018650.1	Medtr2g105100.1	Medtr2g020360.1	Medtr6g015020.1
GO:0006720	isoprenoid metabolic process	1.78e-06	17	Medtr4g030930.1	Medtr7g079440.1	Medtr3g084830.1	Medtr2g086700.1	Medtr1g081290.1	Medtr2g094160.1	Medtr1g086550.1	Medtr8g068265.1	Medtr3g437340.1	Medtr1g054965.1	Medtr7g045370.1	Medtr4g106870.1	Medtr5g019460.1	Medtr8g068300.1	Medtr4g069030.1	Medtr5g010010.1	Medtr4g118640.1
GO:0006721	terpenoid metabolic process	8.68e-08	14	Medtr4g030930.1	Medtr7g079440.1	Medtr3g084830.1	Medtr1g081290.1	Medtr1g054965.1	Medtr1g086550.1	Medtr8g068265.1	Medtr7g045370.1	Medtr2g094160.1	Medtr2g086700.1	Medtr8g068300.1	Medtr3g437340.1	Medtr5g010010.1	Medtr4g118640.1
GO:0006979	response to oxidative stress	0.0323	23	Medtr1g115900.1	Medtr8g098350.1	Medtr6g007763.1	Medtr2g084280.1	Medtr4g029200.1	Medtr2g029800.1	Medtr1g054205.1	Medtr4g029180.1	Medtr2g099175.1	Medtr4g057270.1	Medtr2g008730.1	Medtr4g132010.1	Medtr1g014210.1	Medtr2g437770.1	Medtr5g074710.1	Medtr7g086820.1	Medtr4g133800.1	Medtr7g072480.1	Medtr2g098490.1	Medtr2g029910.1	Medtr7g072510.1	Medtr1g072160.1	Medtr1g038680.1
GO:0008299	isoprenoid biosynthetic process	1.87e-06	16	Medtr4g030930.1	Medtr7g079440.1	Medtr3g084830.1	Medtr7g045370.1	Medtr1g081290.1	Medtr1g054965.1	Medtr8g068265.1	Medtr2g086700.1	Medtr4g069030.1	Medtr2g094160.1	Medtr5g019460.1	Medtr8g068300.1	Medtr4g118640.1	Medtr4g106870.1	Medtr5g010010.1	Medtr3g437340.1
GO:0008610	lipid biosynthetic process	3.84e-06	39	Medtr6g018970.1	Medtr7g079440.1	Medtr3g084830.1	Medtr1g081290.1	Medtr1g054965.1	Medtr8g018570.1	Medtr7g045370.1	Medtr3g085740.1	Medtr5g019460.1	Medtr4g118640.1	Medtr3g032530.1	Medtr4g096690.1	Medtr8g018590.1	Medtr6g015020.1	Medtr2g020360.1	Medtr6g038420.1	Medtr3g437340.1	Medtr4g030930.1	Medtr4g094265.1	Medtr8g018510.1	Medtr8g068265.1	Medtr4g034770.1	Medtr7g066870.1	Medtr4g478220.1	Medtr2g094160.1	Medtr2g086700.1	Medtr1g109110.1	Medtr8g018650.1	Medtr7g090100.1	Medtr7g013100.1	Medtr5g004770.1	Medtr3g083630.1	Medtr1g103020.1	Medtr3g073820.1	Medtr4g069030.1	Medtr4g106870.1	Medtr8g068300.1	Medtr2g105100.1	Medtr5g010010.1
GO:0009308	amine metabolic process	0.0348	12	Medtr1g015300.1	Medtr1g084050.1	Medtr4g072020.1	Medtr3g077590.1	Medtr7g018290.1	Medtr3g077080.1	Medtr7g112130.1	Medtr1g057020.1	Medtr1g104590.1	Medtr5g033170.1	Medtr3g080500.1	Medtr3g114870.1
GO:0009607	response to biotic stimulus	0.00162	24	Medtr8g045560.1	Medtr8g098350.1	Medtr1g080780.1	Medtr7g094190.1	Medtr6g033450.1	Medtr2g093750.1	Medtr2g035150.1	Medtr2g035190.1	Medtr4g065007.1	Medtr3g055120.1	Medtr8g010530.1	Medtr5g019050.1	Medtr3g093400.1	Medtr2g035220.1	Medtr1g080820.1	Medtr5g054690.1	Medtr4g030930.1	Medtr4g087160.1	Medtr1g030810.1	Medtr4g120970.1	Medtr3g069190.1	Medtr3g115940.1	Medtr4g478140.1	Medtr1g080810.1
GO:0009719	response to endogenous stimulus	0.00111	41	Medtr1g093240.2	Medtr4g124750.1	Medtr8g098350.1	Medtr7g104480.1	Medtr6g069510.1	Medtr1g094960.1	Medtr1g080860.1	Medtr7g045370.1	Medtr1g030890.1	Medtr7g107270.1	Medtr6g013530.1	Medtr3g090980.1	Medtr7g096090.1	Medtr2g084280.1	Medtr1g070830.1	Medtr5g097410.1	Medtr5g019050.1	Medtr4g124900.1	Medtr8g094600.1	Medtr8g094980.1	Medtr5g054690.1	Medtr4g030930.1	Medtr2g056190.1	Medtr2g043250.1	Medtr7g094190.1	Medtr4g011880.1	Medtr3g109160.1	Medtr7g062540.1	Medtr4g127100.1	Medtr5g014370.1	Medtr1g076270.1	Medtr8g067530.1	Medtr1g028380.1	Medtr7g079720.1	Medtr3g095100.1	Medtr1g070520.1	Medtr5g016320.1	Medtr8g022440.1	Medtr1g072160.1	Medtr4g057270.1	Medtr5g017890.1
GO:0009725	response to hormone	0.00371	39	Medtr1g093240.2	Medtr4g124750.1	Medtr8g098350.1	Medtr7g104480.1	Medtr6g069510.1	Medtr1g094960.1	Medtr1g080860.1	Medtr7g045370.1	Medtr1g030890.1	Medtr7g107270.1	Medtr6g013530.1	Medtr3g090980.1	Medtr7g096090.1	Medtr2g084280.1	Medtr1g070830.1	Medtr5g097410.1	Medtr4g124900.1	Medtr8g094600.1	Medtr8g094980.1	Medtr5g054690.1	Medtr4g030930.1	Medtr2g056190.1	Medtr1g028380.1	Medtr7g094190.1	Medtr4g011880.1	Medtr3g109160.1	Medtr7g062540.1	Medtr4g127100.1	Medtr5g014370.1	Medtr1g076270.1	Medtr8g067530.1	Medtr2g043250.1	Medtr7g079720.1	Medtr3g095100.1	Medtr1g070520.1	Medtr5g016320.1	Medtr8g022440.1	Medtr1g072160.1	Medtr4g057270.1
GO:0009733	response to auxin	0.0363	24	Medtr1g093240.2	Medtr4g124750.1	Medtr1g080860.1	Medtr6g069510.1	Medtr1g094960.1	Medtr7g045370.1	Medtr1g030890.1	Medtr7g096090.1	Medtr1g070830.1	Medtr4g124900.1	Medtr8g094980.1	Medtr4g030930.1	Medtr4g011880.1	Medtr3g109160.1	Medtr7g062540.1	Medtr4g127100.1	Medtr5g014370.1	Medtr1g076270.1	Medtr8g067530.1	Medtr2g043250.1	Medtr7g079720.1	Medtr1g070520.1	Medtr5g016320.1	Medtr8g022440.1
GO:0009734	auxin-activated signaling pathway	0.000273	17	Medtr8g067530.1	Medtr2g043250.1	Medtr7g096090.1	Medtr7g079720.1	Medtr1g070830.1	Medtr1g080860.1	Medtr1g093240.2	Medtr1g070520.1	Medtr4g011880.1	Medtr6g069510.1	Medtr4g124900.1	Medtr1g094960.1	Medtr7g062540.1	Medtr4g127100.1	Medtr1g030890.1	Medtr1g076270.1	Medtr4g030930.1
GO:0009755	hormone-mediated signaling pathway	0.000108	23	Medtr1g093240.2	Medtr1g094960.1	Medtr1g080860.1	Medtr6g069510.1	Medtr7g094190.1	Medtr1g030890.1	Medtr6g013530.1	Medtr3g090980.1	Medtr7g096090.1	Medtr1g070830.1	Medtr4g124900.1	Medtr5g054690.1	Medtr4g030930.1	Medtr2g043250.1	Medtr4g011880.1	Medtr7g062540.1	Medtr4g127100.1	Medtr1g076270.1	Medtr8g067530.1	Medtr1g028380.1	Medtr7g079720.1	Medtr3g095100.1	Medtr1g070520.1
GO:0016053	organic acid biosynthetic process	0.0058	32	Medtr8g018570.1	Medtr3g073820.1	Medtr7g078070.1	Medtr1g084050.1	Medtr4g057730.1	Medtr7g063650.1	Medtr8g018590.1	Medtr6g015020.1	Medtr1g062470.1	Medtr7g090100.1	Medtr4g030930.1	Medtr8g036050.1	Medtr4g094265.1	Medtr8g018510.1	Medtr4g034770.1	Medtr7g066870.1	Medtr7g112130.1	Medtr1g109110.1	Medtr8g018650.1	Medtr2g020360.1	Medtr4g096690.1	Medtr2g078730.1	Medtr7g013100.1	Medtr1g062620.1	Medtr7g101425.1	Medtr1g103020.1	Medtr3g085740.1	Medtr1g081640.1	Medtr3g077590.1	Medtr5g006340.1	Medtr2g105100.1	Medtr1g081625.1
GO:0016114	terpenoid biosynthetic process	1.1e-07	13	Medtr4g030930.1	Medtr7g079440.1	Medtr3g084830.1	Medtr1g081290.1	Medtr1g054965.1	Medtr8g068265.1	Medtr7g045370.1	Medtr2g094160.1	Medtr2g086700.1	Medtr8g068300.1	Medtr3g437340.1	Medtr5g010010.1	Medtr4g118640.1
GO:0016117	carotenoid biosynthetic process	0.00162	6	Medtr7g079440.1	Medtr3g084830.1	Medtr1g081290.1	Medtr1g054965.1	Medtr2g086700.1	Medtr5g010010.1
GO:0019725	cellular homeostasis	0.0266	23	Medtr8g064840.1	Medtr7g105830.1	Medtr4g121880.1	Medtr3g114070.1	MT35v5_contig_13983_1.1	Medtr6g033515.2	Medtr6g045200.1	Medtr1g105090.1	Medtr2g078020.1	Medtr6g034030.1	Medtr5g037950.1	Medtr1g035690.1	Medtr5g016770.1	Medtr7g103610.2	Medtr2g023540.1	Medtr4g079110.1	Medtr0549s0020.1	Medtr7g022890.1	Medtr1g107450.1	Medtr1g025140.1	Medtr1g098660.1	Medtr1g081760.1	Medtr1g088910.1
GO:0032870	cellular response to hormone stimulus	1.79e-05	26	Medtr1g093240.2	Medtr1g094960.1	Medtr1g070830.1	Medtr6g069510.1	Medtr7g094190.1	Medtr1g030890.1	Medtr6g013530.1	Medtr3g090980.1	Medtr7g096090.1	Medtr2g084280.1	Medtr1g080860.1	Medtr5g097410.1	Medtr4g124900.1	Medtr5g054690.1	Medtr4g030930.1	Medtr4g057270.1	Medtr2g043250.1	Medtr4g011880.1	Medtr7g062540.1	Medtr4g127100.1	Medtr1g076270.1	Medtr8g067530.1	Medtr1g028380.1	Medtr7g079720.1	Medtr3g095100.1	Medtr1g070520.1
GO:0042743	hydrogen peroxide metabolic process	0.0124	15	Medtr4g029200.1	Medtr2g029910.1	Medtr2g008730.1	Medtr2g029800.1	Medtr2g437770.1	Medtr1g054205.1	Medtr5g074710.1	Medtr2g099175.1	Medtr7g086820.1	Medtr1g115900.1	Medtr7g072510.1	Medtr4g029180.1	Medtr1g038680.1	Medtr4g133800.1	Medtr7g072480.1
GO:0042744	hydrogen peroxide catabolic process	0.0109	15	Medtr4g029200.1	Medtr2g029910.1	Medtr2g008730.1	Medtr2g029800.1	Medtr2g437770.1	Medtr1g054205.1	Medtr5g074710.1	Medtr4g133800.1	Medtr7g086820.1	Medtr1g115900.1	Medtr7g072510.1	Medtr4g029180.1	Medtr1g038680.1	Medtr2g099175.1	Medtr7g072480.1
GO:0044255	cellular lipid metabolic process	1.78e-06	48	Medtr6g018970.1	Medtr7g079440.1	Medtr3g084830.1	Medtr1g071680.1	Medtr6g042240.2	Medtr1g054965.1	Medtr8g018570.1	Medtr7g045370.1	Medtr3g073820.1	Medtr7g107270.1	Medtr5g019460.1	Medtr7g094980.1	Medtr4g118640.1	Medtr4g096690.1	Medtr8g018590.1	Medtr2g020360.1	Medtr6g015020.1	Medtr7g090100.1	Medtr6g038420.1	Medtr6g009260.1	Medtr3g437340.1	Medtr4g030930.1	Medtr4g094265.1	Medtr8g018510.1	Medtr4g106870.1	Medtr1g086550.1	Medtr8g068265.1	Medtr5g011050.1	Medtr4g034770.1	Medtr7g066870.1	Medtr4g478220.1	Medtr1g081290.1	Medtr2g094160.1	Medtr2g086700.1	Medtr1g109110.1	Medtr8g018650.1	Medtr5g004770.1	Medtr7g013100.1	Medtr5g011060.1	Medtr4g010650.1	Medtr3g083630.1	Medtr1g103020.1	Medtr3g085740.1	Medtr4g069030.1	Medtr3g104420.1	Medtr8g068300.1
GO:0044272	sulfur compound biosynthetic process	0.00303	13	Medtr7g078070.1	Medtr7g018290.1	Medtr8g098350.1	Medtr8g024310.1	Medtr7g102120.1	Medtr1g081640.1	Medtr3g076630.1	Medtr1g090920.1	Medtr3g462950.1	Medtr4g081130.1	Medtr5g006340.1	Medtr1g105480.1	Medtr1g081625.1
GO:0044283	small molecule biosynthetic process	0.00225	38	Medtr8g018570.1	Medtr3g462950.1	Medtr3g073820.1	Medtr4g081130.1	Medtr1g105480.1	Medtr4g105690.1	Medtr7g078070.1	Medtr1g084050.1	Medtr4g057730.1	Medtr7g063650.1	Medtr1g115400.1	Medtr8g018590.1	Medtr6g015020.1	Medtr1g062470.1	Medtr2g020360.1	Medtr4g030930.1	Medtr8g036050.1	Medtr4g094265.1	Medtr8g018510.1	Medtr3g083630.1	Medtr4g034770.1	Medtr7g066870.1	Medtr7g112130.1	Medtr1g109110.1	Medtr8g018650.1	Medtr7g090100.1	Medtr4g096690.1	Medtr2g078730.1	Medtr7g013100.1	Medtr1g062620.1	Medtr7g101425.1	Medtr1g103020.1	Medtr3g085740.1	Medtr1g081640.1	Medtr3g077590.1	Medtr5g006340.1	Medtr2g105100.1	Medtr1g081625.1
GO:0046394	carboxylic acid biosynthetic process	0.0058	32	Medtr8g018570.1	Medtr3g073820.1	Medtr7g078070.1	Medtr1g084050.1	Medtr4g057730.1	Medtr7g063650.1	Medtr8g018590.1	Medtr6g015020.1	Medtr1g062470.1	Medtr7g090100.1	Medtr4g030930.1	Medtr8g036050.1	Medtr4g094265.1	Medtr8g018510.1	Medtr4g034770.1	Medtr7g066870.1	Medtr7g112130.1	Medtr1g109110.1	Medtr8g018650.1	Medtr2g020360.1	Medtr4g096690.1	Medtr2g078730.1	Medtr7g013100.1	Medtr1g062620.1	Medtr7g101425.1	Medtr1g103020.1	Medtr3g085740.1	Medtr1g081640.1	Medtr3g077590.1	Medtr5g006340.1	Medtr2g105100.1	Medtr1g081625.1
GO:0055085	transmembrane transport	0.021	31	Medtr3g104940.1	Medtr8g042870.1	Medtr6g069510.1	Medtr3g111350.1	MT35v5_contig_13983_1.1	Medtr8g069775.1	Medtr4g057865.1	Medtr4g005410.1	Medtr3g010820.1	Medtr7g092240.1	Medtr3g094320.1	Medtr3g463080.1	Medtr8g042770.1	Medtr4g030930.1	Medtr2g093210.1	Medtr8g038580.1	Medtr4g132400.1	Medtr7g117900.1	Medtr6g091800.2	Medtr4g075710.1	Medtr5g024640.1	Medtr1g107450.1	Medtr2g102010.1	Medtr2g098070.1	Medtr2g009220.1	Medtr4g114320.1	Medtr2g049790.1	Medtr4g057890.1	Medtr8g090210.1	Medtr1g030890.1	Medtr8g042780.1
GO:0070887	cellular response to chemical stimulus	0.000132	30	Medtr1g093240.2	Medtr1g094960.1	Medtr1g070830.1	Medtr6g069510.1	Medtr7g094190.1	Medtr1g080860.1	Medtr1g030890.1	Medtr6g013530.1	Medtr3g090980.1	Medtr7g096090.1	Medtr2g084280.1	Medtr3g106430.1	Medtr5g097410.1	Medtr5g019050.1	Medtr4g124900.1	Medtr5g054690.1	Medtr4g030930.1	Medtr4g057270.1	Medtr2g043250.1	Medtr4g011880.1	Medtr7g062540.1	Medtr4g127100.1	Medtr1g076270.1	Medtr8g067530.1	Medtr1g028380.1	Medtr7g079720.1	Medtr3g095100.1	Medtr1g070520.1	Medtr5g017890.1	Medtr4g104750.1
GO:0071310	cellular response to organic substance	3.62e-05	29	Medtr1g093240.2	Medtr1g094960.1	Medtr1g070830.1	Medtr6g069510.1	Medtr7g094190.1	Medtr1g030890.1	Medtr6g013530.1	Medtr3g090980.1	Medtr7g096090.1	Medtr2g084280.1	Medtr1g080860.1	Medtr5g097410.1	Medtr5g019050.1	Medtr4g124900.1	Medtr5g054690.1	Medtr4g030930.1	Medtr4g057270.1	Medtr2g043250.1	Medtr4g011880.1	Medtr7g062540.1	Medtr4g127100.1	Medtr1g076270.1	Medtr8g067530.1	Medtr1g028380.1	Medtr7g079720.1	Medtr3g095100.1	Medtr1g070520.1	Medtr5g017890.1	Medtr4g104750.1
GO:0071365	cellular response to auxin stimulus	0.000287	17	Medtr8g067530.1	Medtr2g043250.1	Medtr7g096090.1	Medtr7g079720.1	Medtr1g080860.1	Medtr1g070830.1	Medtr1g093240.2	Medtr1g070520.1	Medtr4g011880.1	Medtr6g069510.1	Medtr4g124900.1	Medtr1g094960.1	Medtr7g062540.1	Medtr4g127100.1	Medtr1g030890.1	Medtr1g076270.1	Medtr4g030930.1
GO:0071495	cellular response to endogenous stimulus	1.87e-06	28	Medtr1g093240.2	Medtr1g094960.1	Medtr1g070830.1	Medtr6g069510.1	Medtr7g094190.1	Medtr1g030890.1	Medtr6g013530.1	Medtr3g090980.1	Medtr7g096090.1	Medtr2g084280.1	Medtr1g080860.1	Medtr5g097410.1	Medtr5g019050.1	Medtr4g124900.1	Medtr5g054690.1	Medtr4g030930.1	Medtr4g057270.1	Medtr2g043250.1	Medtr4g011880.1	Medtr7g062540.1	Medtr4g127100.1	Medtr1g076270.1	Medtr8g067530.1	Medtr1g028380.1	Medtr7g079720.1	Medtr3g095100.1	Medtr1g070520.1	Medtr5g017890.1
GO:0072593	reactive oxygen species metabolic process	0.0266	15	Medtr4g029200.1	Medtr2g029910.1	Medtr2g008730.1	Medtr2g029800.1	Medtr7g072510.1	Medtr1g054205.1	Medtr5g074710.1	Medtr2g099175.1	Medtr7g086820.1	Medtr1g115900.1	Medtr4g029180.1	Medtr2g437770.1	Medtr1g038680.1	Medtr4g133800.1	Medtr7g072480.1
GO:1901699	cellular response to nitrogen compound	0.049	5	Medtr4g057270.1	Medtr5g019050.1	Medtr2g084280.1	Medtr4g104750.1	Medtr5g017890.1
sunn
Root
Accession number	GO term	Adjusted P-value		Gene ID
GO:0000271	polysaccharide biosynthetic process	0.0401	23	Medtr6g015905.1	Medtr1g039445.1	Medtr4g088225.2	Medtr2g087980.1	Medtr3g096200.1	Medtr4g094595.1	Medtr7g005950.1	Medtr3g047390.1	Medtr2g087950.1	Medtr3g115340.3	Medtr5g097010.1	Medtr2g461970.1	Medtr1g078000.1	Medtr1g073740.1	MT35v5_contig_108844_1.1	Medtr3g007770.1	Medtr3g091570.1	Medtr3g082150.1	Medtr2g072160.1	Medtr3g060220.2	Medtr5g041210.1	Medtr7g015970.1	Medtr5g029190.1
GO:0005976	polysaccharide metabolic process	0.00554	57	Medtr4g097670.1	Medtr2g090710.1	Medtr7g005950.1	Medtr1g039445.1	Medtr8g042910.1	Medtr4g088225.2	Medtr7g108875.1	Medtr7g112580.1	Medtr3g096200.1	Medtr4g128400.1	Medtr4g094595.1	Medtr5g041210.1	Medtr1g090867.1	Medtr3g080810.1	Medtr2g087980.1	Medtr2g105560.1	Medtr6g015905.1	Medtr1g105495.1	Medtr7g108890.1	Medtr3g103610.1	Medtr3g047390.1	Medtr4g097640.1	Medtr0458s0030.1	Medtr2g087950.1	Medtr7g102260.1	Medtr3g115340.3	Medtr5g097010.1	Medtr2g461970.1	Medtr1g078000.1	Medtr1g073740.1	MT35v5_contig_108844_1.1	Medtr7g084760.1	Medtr5g095460.1	Medtr3g008720.1	Medtr8g081040.1	Medtr0475s0040.1	Medtr8g104655.1	Medtr3g086320.1	Medtr4g087980.1	Medtr5g029100.1	Medtr8g075990.1	Medtr3g007770.1	Medtr1g088190.1	Medtr3g091570.1	Medtr7g059290.1	Medtr7g050950.1
GO:0006073	cellular glucan metabolic process	6.04e-05	38	Medtr4g097670.1	Medtr7g005950.1	Medtr1g039445.1	Medtr4g088225.2	Medtr2g087980.1	Medtr3g096200.1	Medtr4g128400.1	Medtr4g094595.1	Medtr1g090867.1	Medtr3g080810.1	Medtr6g015905.1	Medtr3g047390.1	Medtr0475s0040.1	Medtr2g087950.1	Medtr7g102260.1	Medtr3g115340.3	Medtr5g097010.1	Medtr2g461970.1	Medtr1g078000.1	Medtr1g073740.1	MT35v5_contig_108844_1.1	Medtr7g084760.1	Medtr4g097640.1	Medtr8g081040.1	Medtr5g029100.1	Medtr3g007770.1	Medtr1g088190.1	Medtr3g091570.1	Medtr8g075990.1	Medtr3g082150.1	Medtr2g072160.1	Medtr3g060220.2	Medtr1g105495.1	Medtr7g084770.1	Medtr7g015970.1	Medtr4g035975.1	Medtr5g029190.1	Medtr3g090540.1
GO:0006720	isoprenoid metabolic process	0.00018	20	Medtr7g079440.1	Medtr3g084830.1	Medtr7g045370.1	Medtr2g086700.1	Medtr4g095320.1	Medtr1g081290.1	Medtr2g094160.1	Medtr1g086550.1	Medtr5g024880.1	Medtr8g068265.1	Medtr3g437340.1	Medtr1g054965.1	Medtr5g087550.1	Medtr4g106870.1	Medtr5g019460.1	Medtr4g095310.1	Medtr8g068300.1	Medtr4g069030.1	Medtr5g010010.1	Medtr4g118640.1
GO:0006721	terpenoid metabolic process	5.12e-05	15	Medtr7g079440.1	Medtr3g084830.1	Medtr4g095320.1	Medtr1g081290.1	Medtr1g054965.1	Medtr1g086550.1	Medtr8g068265.1	Medtr7g045370.1	Medtr2g094160.1	Medtr2g086700.1	Medtr4g095310.1	Medtr8g068300.1	Medtr3g437340.1	Medtr5g010010.1	Medtr4g118640.1
GO:0006732	coenzyme metabolic process	0.0428	31	Medtr5g087550.1	Medtr8g099885.1	Medtr3g084310.1	Medtr8g024310.1	Medtr7g110310.1	Medtr3g076630.1	Medtr2g056190.1	Medtr5g065880.1	Medtr2g096940.1	Medtr8g016030.1	Medtr7g022440.1	Medtr1g029620.1	Medtr5g087490.1	Medtr8g081510.1	Medtr4g094805.1	Medtr7g037440.1	Medtr7g102120.1	Medtr4g101620.1	Medtr5g024880.1	Medtr8g099185.1	Medtr7g103020.1	Medtr8g064850.1	Medtr1g025140.1	Medtr2g078730.1	Medtr1g109200.1	Medtr6g007070.1	Medtr1g028330.1	Medtr2g017520.1	Medtr3g074040.1	Medtr2g066110.1	Medtr1g095360.1
GO:0006733	oxidoreduction coenzyme metabolic process	0.0275	17	Medtr5g065880.1	Medtr6g007070.1	Medtr2g096940.1	Medtr7g037440.1	Medtr1g109200.1	Medtr1g029620.1	Medtr8g099885.1	Medtr4g101620.1	Medtr1g028330.1	Medtr7g022440.1	Medtr8g099185.1	Medtr7g103020.1	Medtr3g074040.1	Medtr2g066110.1	Medtr1g025140.1	Medtr2g056190.1	Medtr4g094805.1
GO:0006979	response to oxidative stress	0.00343	41	Medtr1g101830.1	Medtr1g115900.1	Medtr6g007770.1	Medtr4g127220.1	Medtr5g074860.1	Medtr8g102350.1	Medtr5g083860.1	Medtr2g103795.1	Medtr2g029850.1	Medtr6g090460.1	Medtr2g084280.1	Medtr8g098350.1	Medtr2g029820.1	Medtr4g132110.2	Medtr2g029800.1	Medtr1g054205.1	Medtr1g077000.1	Medtr4g029180.1	Medtr5g017860.1	Medtr4g057270.1	Medtr1g009750.1	Medtr4g092800.1	Medtr2g008730.1	Medtr3g104550.1	Medtr4g132010.1	Medtr2g098490.1	Medtr2g101660.1	Medtr7g086820.1	Medtr4g029170.1	Medtr2g029860.1	Medtr3g466180.1	Medtr8g076820.1	Medtr2g029910.1	Medtr1g025980.1	Medtr4g114210.1	Medtr2g017520.1	Medtr2g088770.1	Medtr2g099175.1	Medtr4g099360.1	Medtr1g038680.1	Medtr4g095450.1
GO:0008299	isoprenoid biosynthetic process	0.000163	19	Medtr5g087550.1	Medtr7g079440.1	Medtr3g084830.1	Medtr7g045370.1	Medtr1g081290.1	Medtr1g054965.1	Medtr4g095320.1	Medtr5g024880.1	Medtr8g068265.1	Medtr2g086700.1	Medtr4g069030.1	Medtr2g094160.1	Medtr5g019460.1	Medtr4g095310.1	Medtr8g068300.1	Medtr4g118640.1	Medtr4g106870.1	Medtr5g010010.1	Medtr3g437340.1
GO:0008610	lipid biosynthetic process	0.00762	49	Medtr7g079440.1	Medtr5g087550.1	Medtr8g011340.1	Medtr3g084830.1	Medtr4g095320.1	Medtr1g081290.1	Medtr1g054965.1	Medtr7g106250.1	Medtr7g045370.1	Medtr3g085740.1	Medtr4g095310.1	Medtr5g019460.1	Medtr8g036830.1	Medtr8g018590.1	Medtr4g087440.1	Medtr3g032530.1	Medtr4g096690.1	Medtr4g088810.1	Medtr6g015020.1	Medtr5g004770.1	Medtr4g118640.1	Medtr4g094525.1	Medtr3g437340.1	Medtr6g018970.1	Medtr2g008190.2	Medtr4g094265.1	Medtr4g106870.1	Medtr3g083630.1	Medtr5g024880.1	Medtr8g068265.1	Medtr7g066870.1	Medtr2g094160.1	Medtr2g086700.1	Medtr2g054940.1	Medtr1g109110.1	Medtr8g018650.1	Medtr2g020360.1	Medtr7g013100.1	Medtr8g080230.1	Medtr6g038420.1	Medtr5g024130.1	Medtr1g103020.1	Medtr8g018570.1	Medtr3g073820.1	Medtr4g069030.1	Medtr7g078060.1
GO:0009250	glucan biosynthetic process	0.00188	22	Medtr7g005950.1	Medtr1g039445.1	Medtr4g088225.2	Medtr2g087980.1	Medtr3g096200.1	Medtr4g094595.1	Medtr6g015905.1	Medtr3g047390.1	Medtr2g087950.1	Medtr3g115340.3	Medtr5g097010.1	Medtr2g461970.1	Medtr1g078000.1	Medtr1g073740.1	MT35v5_contig_108844_1.1	Medtr3g007770.1	Medtr3g091570.1	Medtr3g082150.1	Medtr2g072160.1	Medtr3g060220.2	Medtr7g015970.1	Medtr5g029190.1
GO:0009267	cellular response to starvation	0.0132	8	Medtr4g014680.1	Medtr8g069955.1	Medtr4g094900.1	Medtr3g093400.1	Medtr0262s0060.1	Medtr1g090873.1	Medtr4g027390.1	Medtr7g058930.1
GO:0009308	amine metabolic process	0.0337	18	Medtr1g104590.1	Medtr4g072020.1	Medtr7g018290.1	Medtr1g064260.1	Medtr4g117660.1	Medtr3g114870.1	Medtr3g077080.1	Medtr7g101290.1	Medtr1g015410.1	Medtr7g018320.1	Medtr1g106080.1	Medtr5g033170.1	Medtr3g103260.1	Medtr2g020990.1	Medtr4g126150.1	Medtr5g084030.3	Medtr2g039410.1	Medtr7g018310.1
GO:0009405	pathogenesis	0.00252	11	Medtr0416s0030.1	Medtr7g056817.1	Medtr0112s0050.1	Medtr5g464590.1	Medtr5g464490.1	Medtr0112s0040.1	Medtr4g026590.1	Medtr7g056803.1	Medtr6g036620.1	Medtr5g464350.1	Medtr0093s0090.1
GO:0009607	response to biotic stimulus	7.82e-05	42	Medtr2g006280.1	Medtr8g045560.1	Medtr8g010530.1	Medtr1g080780.1	Medtr8g045490.1	Medtr7g094190.1	Medtr6g033450.1	Medtr8g045665.1	Medtr8g045300.1	Medtr2g028950.1	Medtr1g051025.1	Medtr4g065007.1	Medtr3g055120.1	Medtr1g080800.1	Medtr8g098350.1	Medtr8g045695.1	Medtr4g478140.1	Medtr6g083290.1	Medtr3g093400.1	Medtr7g090020.1	Medtr1g030740.1	Medtr1g080820.1	Medtr3g023110.1	Medtr5g054690.1	Medtr4g079140.1	Medtr4g103330.1	Medtr8g090205.1	Medtr8g045640.1	Medtr1g031640.1	Medtr4g120970.1	Medtr6g488190.1	Medtr2g035320.1	Medtr6g488220.1	Medtr3g106820.1	Medtr1g079810.1	Medtr2g093750.1	Medtr3g069190.1	Medtr6g488200.1	Medtr3g115940.1	Medtr4g120940.1	Medtr1g080810.1	Medtr2g028470.1
GO:0009719	response to endogenous stimulus	0.00204	66	Medtr1g093240.2	Medtr4g124750.1	Medtr7g117495.1	Medtr2g101500.1	Medtr4g124900.1	Medtr8g098350.1	Medtr1g028380.1	Medtr1g009150.1	Medtr6g069510.1	Medtr1g094960.1	Medtr1g080860.1	Medtr7g045370.1	Medtr1g030890.1	Medtr7g010580.1	Medtr7g107270.1	Medtr3g109800.1	Medtr1g051025.1	Medtr2g094570.1	Medtr7g090020.1	Medtr5g067350.1	Medtr3g113310.1	Medtr7g096090.1	Medtr0388s0020.1	Medtr1g070830.1	Medtr4g091290.1	MT35v5_Medtr5g016310.1	Medtr8g094600.1	Medtr5g014370.1	Medtr6g013530.1	Medtr8g076620.1	Medtr2g064650.1	Medtr1g040675.1	Medtr2g043250.1	Medtr5g054690.1	Medtr2g100780.1	Medtr4g057270.1	Medtr4g103330.1	Medtr2g056190.1	Medtr3g106820.1	Medtr7g094190.1	Medtr4g011880.1	Medtr5g013010.1	Medtr8g103030.1	Medtr3g109160.1	Medtr7g062540.1	Medtr4g127100.1
GO:0009725	response to hormone	0.00302	65	Medtr1g093240.2	Medtr4g124750.1	Medtr7g117495.1	Medtr2g101500.1	Medtr4g124900.1	Medtr8g098350.1	Medtr1g028380.1	Medtr1g009150.1	Medtr6g069510.1	Medtr1g094960.1	Medtr1g080860.1	Medtr7g045370.1	Medtr1g030890.1	Medtr7g010580.1	Medtr7g107270.1	Medtr3g109800.1	Medtr1g051025.1	Medtr2g094570.1	Medtr7g090020.1	Medtr5g067350.1	Medtr3g113310.1	Medtr7g096090.1	Medtr0388s0020.1	Medtr1g070830.1	Medtr4g091290.1	MT35v5_Medtr5g016310.1	Medtr8g094600.1	Medtr5g014370.1	Medtr6g013530.1	Medtr8g076620.1	Medtr2g064650.1	Medtr1g040675.1	Medtr2g043250.1	Medtr5g054690.1	Medtr2g100780.1	Medtr4g057270.1	Medtr4g103330.1	Medtr2g056190.1	Medtr3g106820.1	Medtr7g094190.1	Medtr4g011880.1	Medtr5g013010.1	Medtr8g103030.1	Medtr3g109160.1	Medtr7g062540.1	Medtr4g127100.1
GO:0009733	response to auxin	0.00729	42	Medtr1g093240.2	Medtr4g124750.1	MT35v5_Medtr5g016310.1	Medtr2g101500.1	Medtr3g109800.1	Medtr1g070830.1	Medtr1g009150.1	Medtr6g069510.1	Medtr1g094960.1	Medtr7g045370.1	Medtr1g030890.1	Medtr2g094570.1	Medtr5g067350.1	Medtr3g113310.1	Medtr7g096090.1	Medtr0388s0020.1	Medtr1g080860.1	Medtr4g124900.1	Medtr1g040675.1	Medtr2g100780.1	Medtr4g011880.1	Medtr8g103030.1	Medtr3g109160.1	Medtr7g062540.1	Medtr4g127100.1	Medtr5g014370.1	Medtr1g076270.1	Medtr8g026730.1	Medtr2g043250.1	Medtr2g044940.1	Medtr1g070520.1	Medtr1g094750.1	Medtr5g016320.1	Medtr8g022440.1	Medtr1g084990.2	Medtr1g093350.1	MT35v5_contig_10071_1.1	Medtr5g013010.1	Medtr4g091290.1	Medtr2g436880.1	Medtr2g018690.1	Medtr0035s0150.1
GO:0009734	auxin-activated signaling pathway	0.000297	25	Medtr1g093240.2	Medtr1g094960.1	Medtr2g101500.1	Medtr1g070830.1	Medtr6g069510.1	MT35v5_contig_10071_1.1	Medtr1g030890.1	Medtr2g094570.1	Medtr5g067350.1	Medtr7g096090.1	Medtr1g080860.1	Medtr4g124900.1	Medtr1g040675.1	Medtr2g100780.1	Medtr4g011880.1	Medtr8g103030.1	Medtr7g062540.1	Medtr4g127100.1	Medtr1g076270.1	Medtr2g043250.1	Medtr1g070520.1	Medtr1g084990.2	Medtr1g093350.1	Medtr4g091290.1	Medtr2g018690.1
GO:0009755	hormone-mediated signaling pathway	0.000445	33	Medtr1g093240.2	Medtr1g094960.1	Medtr2g101500.1	Medtr1g080860.1	Medtr6g069510.1	Medtr7g094190.1	MT35v5_contig_10071_1.1	Medtr1g030890.1	Medtr1g051025.1	Medtr6g013530.1	Medtr5g067350.1	Medtr7g096090.1	Medtr1g070830.1	Medtr4g124900.1	Medtr7g090020.1	Medtr1g040675.1	Medtr5g054690.1	Medtr2g100780.1	Medtr2g043250.1	Medtr4g011880.1	Medtr2g094570.1	Medtr7g062540.1	Medtr4g127100.1	Medtr1g076270.1	Medtr8g103030.1	Medtr1g028380.1	Medtr3g095100.1	Medtr1g070520.1	Medtr8g027805.1	Medtr1g084990.2	Medtr1g093350.1	Medtr4g091290.1	Medtr2g018690.1
GO:0010038	response to metal ion	0.00573	17	Medtr4g057270.1	Medtr2g069030.1	Medtr2g084280.1	Medtr7g022890.1	Medtr8g098350.1	Medtr4g127220.1	Medtr3g069190.1	Medtr1g077840.1	MT35v5_Medtr8g012280.1	Medtr3g462340.1	Medtr8g102350.1	Medtr2g097900.1	Medtr3g116840.1	Medtr1g076540.1	Medtr1g081760.1	Medtr6g090460.1	Medtr4g085590.1
GO:0010200	response to chitin	0.0356	8	Medtr6g088505.1	Medtr3g104550.1	Medtr6g088565.1	Medtr1g061170.3	Medtr4g028960.1	Medtr5g017890.1	Medtr6g088545.1	Medtr6g088525.1
GO:0015706	nitrate transport	0.00905	4	Medtr8g006850.1	Medtr8g069775.1	Medtr4g104730.1	Medtr4g104700.1
GO:0016114	terpenoid biosynthetic process	5.12e-05	14	Medtr7g079440.1	Medtr3g084830.1	Medtr1g081290.1	Medtr1g054965.1	Medtr4g095320.1	Medtr8g068265.1	Medtr7g045370.1	Medtr2g094160.1	Medtr2g086700.1	Medtr4g095310.1	Medtr8g068300.1	Medtr3g437340.1	Medtr5g010010.1	Medtr4g118640.1
GO:0016117	carotenoid biosynthetic process	0.0283	6	Medtr7g079440.1	Medtr3g084830.1	Medtr1g081290.1	Medtr1g054965.1	Medtr2g086700.1	Medtr5g010010.1
GO:0019362	pyridine nucleotide metabolic process	0.00658	17	Medtr5g065880.1	Medtr2g096940.1	Medtr7g037440.1	Medtr1g109200.1	Medtr6g007070.1	Medtr1g028330.1	Medtr4g101620.1	Medtr8g099885.1	Medtr7g022440.1	Medtr1g029620.1	Medtr7g103020.1	Medtr3g074040.1	Medtr2g066110.1	Medtr1g025140.1	Medtr2g056190.1	Medtr8g099185.1	Medtr4g094805.1
GO:0019725	cellular homeostasis	0.0407	36	Medtr8g027425.1	Medtr7g022890.1	Medtr3g112530.1	Medtr7g105830.1	Medtr4g121880.1	MT35v5_contig_13983_1.1	Medtr7g010580.1	Medtr1g026125.1	Medtr5g076080.1	Medtr8g064840.1	Medtr6g045200.1	Medtr1g105090.1	Medtr2g034580.2	Medtr1g015890.1	Medtr7g108250.1	Medtr1g035690.1	Medtr7g103610.2	Medtr7g080250.1	Medtr0549s0020.1	Medtr4g081380.1	Medtr7g108210.1	Medtr4g049640.1	Medtr2g079400.1	Medtr2g079380.1	Medtr1g107450.1	Medtr5g037930.1	Medtr1g025140.1	Medtr1g081760.1	Medtr8g033290.1	Medtr2g090755.1	Medtr2g023540.1	Medtr3g088220.1	Medtr8g038440.1	Medtr5g063200.1	Medtr4g097500.1	Medtr2g079360.1
GO:0031669	cellular response to nutrient levels	0.0188	9	Medtr4g014680.1	Medtr8g069955.1	Medtr4g094900.1	Medtr3g093400.1	Medtr1g090873.1	Medtr0262s0060.1	Medtr5g098510.1	Medtr4g027390.1	Medtr7g058930.1
GO:0032870	cellular response to hormone stimulus	0.00052	35	Medtr1g093240.2	Medtr1g094960.1	Medtr2g101500.1	Medtr1g070830.1	Medtr6g069510.1	Medtr7g094190.1	MT35v5_contig_10071_1.1	Medtr4g091290.1	Medtr1g051025.1	Medtr2g094570.1	Medtr6g013530.1	Medtr5g067350.1	Medtr7g096090.1	Medtr2g084280.1	Medtr1g080860.1	Medtr4g124900.1	Medtr7g090020.1	Medtr1g040675.1	Medtr5g054690.1	Medtr2g100780.1	Medtr4g057270.1	Medtr2g043250.1	Medtr4g011880.1	Medtr8g103030.1	Medtr7g062540.1	Medtr4g127100.1	Medtr1g076270.1	Medtr1g028380.1	Medtr3g095100.1	Medtr1g070520.1	Medtr8g027805.1	Medtr1g084990.2	Medtr1g093350.1	Medtr1g030890.1	Medtr2g018690.1
GO:0033692	cellular polysaccharide biosynthetic process	0.004	23	Medtr7g005950.1	Medtr1g039445.1	Medtr4g088225.2	Medtr2g087980.1	Medtr3g096200.1	Medtr4g094595.1	Medtr6g015905.1	Medtr3g047390.1	Medtr2g087950.1	Medtr3g115340.3	Medtr5g097010.1	Medtr2g461970.1	Medtr1g078000.1	Medtr1g073740.1	MT35v5_contig_108844_1.1	Medtr3g007770.1	Medtr3g091570.1	Medtr3g082150.1	Medtr2g072160.1	Medtr3g060220.2	Medtr5g041210.1	Medtr7g015970.1	Medtr5g029190.1
GO:0034637	cellular carbohydrate biosynthetic process	0.0133	26	Medtr7g005950.1	Medtr1g039445.1	Medtr4g088225.2	Medtr2g087980.1	Medtr1g109620.1	Medtr3g060220.2	Medtr4g094595.1	Medtr3g074180.1	Medtr6g015905.1	Medtr3g047390.1	Medtr2g087950.1	Medtr3g096200.1	Medtr3g115340.3	Medtr5g097010.1	Medtr2g461970.1	Medtr1g078000.1	Medtr1g073740.1	MT35v5_contig_108844_1.1	Medtr3g007770.1	Medtr3g091570.1	Medtr3g082150.1	Medtr2g072160.1	Medtr5g063080.1	Medtr5g041210.1	Medtr7g015970.1	Medtr5g029190.1
GO:0042743	hydrogen peroxide metabolic process	0.000669	26	Medtr1g101830.1	Medtr1g115900.1	Medtr5g074860.1	Medtr2g029850.1	Medtr2g029820.1	Medtr4g132110.2	Medtr2g029800.1	Medtr1g054205.1	Medtr1g077000.1	Medtr4g029180.1	Medtr5g017860.1	Medtr5g083860.1	Medtr2g008730.1	Medtr1g009750.1	Medtr7g086820.1	Medtr4g029170.1	Medtr2g029860.1	Medtr3g466180.1	Medtr8g076820.1	Medtr2g029910.1	Medtr4g114210.1	Medtr2g088770.1	Medtr2g099175.1	Medtr1g025980.1	Medtr1g038680.1	Medtr4g095450.1
GO:0042744	hydrogen peroxide catabolic process	0.00052	26	Medtr1g101830.1	Medtr1g115900.1	Medtr5g074860.1	Medtr2g029850.1	Medtr2g029820.1	Medtr4g132110.2	Medtr2g029800.1	Medtr1g054205.1	Medtr1g077000.1	Medtr4g029180.1	Medtr5g017860.1	Medtr5g083860.1	Medtr2g008730.1	Medtr1g009750.1	Medtr7g086820.1	Medtr4g029170.1	Medtr2g029860.1	Medtr3g466180.1	Medtr8g076820.1	Medtr2g029910.1	Medtr4g114210.1	Medtr2g088770.1	Medtr2g099175.1	Medtr1g025980.1	Medtr1g038680.1	Medtr4g095450.1
GO:0044042	glucan metabolic process	6.04e-05	38	Medtr4g097670.1	Medtr7g005950.1	Medtr1g039445.1	Medtr4g088225.2	Medtr2g087980.1	Medtr3g096200.1	Medtr4g128400.1	Medtr4g094595.1	Medtr1g090867.1	Medtr3g080810.1	Medtr6g015905.1	Medtr3g047390.1	Medtr0475s0040.1	Medtr2g087950.1	Medtr7g102260.1	Medtr3g115340.3	Medtr5g097010.1	Medtr2g461970.1	Medtr1g078000.1	Medtr1g073740.1	MT35v5_contig_108844_1.1	Medtr7g084760.1	Medtr4g097640.1	Medtr8g081040.1	Medtr5g029100.1	Medtr3g007770.1	Medtr1g088190.1	Medtr3g091570.1	Medtr8g075990.1	Medtr3g082150.1	Medtr2g072160.1	Medtr3g060220.2	Medtr1g105495.1	Medtr7g084770.1	Medtr7g015970.1	Medtr4g035975.1	Medtr5g029190.1	Medtr3g090540.1
GO:0044255	cellular lipid metabolic process	0.0125	60	Medtr7g079440.1	Medtr5g087550.1	Medtr1g071680.1	Medtr3g084830.1	Medtr4g095320.1	Medtr6g042240.2	Medtr1g054965.1	Medtr7g106250.1	Medtr7g045370.1	Medtr3g073820.1	Medtr7g107270.1	Medtr5g019460.1	Medtr4g007090.1	Medtr3g083630.1	Medtr1g078100.1	Medtr4g118640.1	Medtr8g018590.1	Medtr3g117220.2	Medtr1g029150.1	Medtr8g011340.1	Medtr4g095310.1	Medtr4g088810.1	Medtr6g015020.1	Medtr5g011060.1	Medtr5g004770.1	Medtr4g094525.1	Medtr6g009260.1	Medtr3g437340.1	Medtr6g018970.1	Medtr2g008190.2	Medtr4g094265.1	Medtr4g106870.1	Medtr1g086550.1	Medtr4g087440.1	Medtr5g024880.1	Medtr8g068265.1	Medtr5g011050.1	Medtr7g066870.1	Medtr1g081290.1	Medtr2g094160.1	Medtr2g086700.1	Medtr2g054940.1	Medtr1g109110.1	Medtr8g018650.1	Medtr2g020360.1	Medtr4g096690.1
GO:0044262	cellular carbohydrate metabolic process	6.04e-05	50	Medtr4g097670.1	Medtr7g005950.1	Medtr1g039445.1	Medtr3g115340.3	Medtr2g087980.1	Medtr1g109620.1	Medtr3g096200.1	Medtr4g128400.1	Medtr4g094595.1	Medtr5g063080.1	Medtr3g074180.1	Medtr3g080810.1	Medtr6g478030.1	Medtr6g015905.1	Medtr1g105495.1	Medtr4g105690.1	Medtr3g047390.1	Medtr4g097640.1	Medtr2g087950.1	Medtr7g102260.1	Medtr4g124660.1	Medtr5g097010.1	Medtr2g461970.1	Medtr6g478000.1	Medtr1g078000.1	Medtr1g073740.1	MT35v5_contig_108844_1.1	Medtr7g084760.1	Medtr4g088225.2	Medtr8g081040.1	Medtr8g099185.1	Medtr0475s0040.1	Medtr1g090867.1	Medtr5g029100.1	Medtr3g007770.1	Medtr1g088190.1	Medtr3g091570.1	Medtr8g075990.1	Medtr3g064610.1	Medtr3g082150.1	Medtr8g027380.1	Medtr3g060220.2	Medtr2g072160.1	Medtr5g041210.1	Medtr7g084770.1	Medtr7g015970.1
GO:0044264	cellular polysaccharide metabolic process	0.000103	39	Medtr4g097670.1	Medtr7g005950.1	Medtr1g039445.1	Medtr4g088225.2	Medtr2g087980.1	Medtr3g096200.1	Medtr4g128400.1	Medtr4g094595.1	Medtr1g090867.1	Medtr3g080810.1	Medtr6g015905.1	Medtr1g105495.1	Medtr3g047390.1	Medtr0475s0040.1	Medtr2g087950.1	Medtr7g102260.1	Medtr3g115340.3	Medtr5g097010.1	Medtr2g461970.1	Medtr1g078000.1	Medtr1g073740.1	MT35v5_contig_108844_1.1	Medtr7g084760.1	Medtr4g097640.1	Medtr8g081040.1	Medtr5g029100.1	Medtr3g007770.1	Medtr1g088190.1	Medtr3g091570.1	Medtr8g075990.1	Medtr3g082150.1	Medtr2g072160.1	Medtr3g060220.2	Medtr5g041210.1	Medtr7g084770.1	Medtr7g015970.1	Medtr4g035975.1	Medtr5g029190.1	Medtr3g090540.1
GO:0044272	sulfur compound biosynthetic process	0.0386	16	Medtr7g078070.1	Medtr5g015530.1	Medtr7g018290.1	Medtr8g098350.1	Medtr8g024310.1	Medtr7g102120.1	Medtr1g081640.1	Medtr4g087520.1	Medtr1g090920.1	Medtr7g110310.1	Medtr1g081625.1	Medtr5g006340.1	Medtr3g076630.1	Medtr2g020990.1	Medtr1g105480.1	Medtr3g462950.1
GO:0044723	single-organism carbohydrate metabolic process	0.000435	56	Medtr5g063080.1	Medtr7g087960.1	Medtr7g005950.1	Medtr1g039445.1	Medtr4g088225.2	Medtr3g064610.1	Medtr1g109620.1	Medtr2g056190.1	Medtr0176s0070.1	Medtr8g096880.1	Medtr4g105690.1	Medtr7g037440.1	Medtr5g065880.1	Medtr2g096940.1	Medtr4g065200.1	Medtr6g478030.1	Medtr6g015905.1	Medtr7g022440.1	Medtr3g098650.1	Medtr0176s0080.1	Medtr3g047390.1	Medtr0475s0040.1	Medtr2g087950.1	Medtr2g072160.1	Medtr7g087890.1	Medtr3g115340.3	Medtr5g097010.1	Medtr2g461970.1	Medtr6g478000.1	Medtr1g078000.1	Medtr1g073740.1	MT35v5_contig_108844_1.1	Medtr4g094595.1	Medtr8g099185.1	Medtr7g103020.1	MT35Noble_037736.1	Medtr4g124660.1	Medtr1g025140.1	Medtr3g074180.1	Medtr1g115400.1	Medtr3g096200.1	Medtr3g007770.1	Medtr3g091570.1	Medtr1g109200.1	Medtr2g087980.1	Medtr3g082150.1
GO:0045229	external encapsulating structure organization	0.0349	56	Medtr4g097670.1	Medtr1g039445.1	Medtr8g098350.1	Medtr8g042910.1	Medtr3g466760.1	Medtr4g088225.2	Medtr7g050950.1	Medtr4g065113.1	Medtr5g033680.1	Medtr1g026020.1	Medtr3g438050.1	Medtr2g103650.1	Medtr2g034950.1	Medtr6g028080.1	Medtr4g120730.1	Medtr2g087980.1	Medtr2g105560.1	Medtr3g435430.1	Medtr1g105495.1	Medtr7g111280.1	Medtr7g108890.1	Medtr3g449590.1	Medtr4g128400.1	Medtr7g079870.1	Medtr4g097640.1	Medtr7g084770.1	Medtr2g087950.1	Medtr7g102260.1	Medtr3g117690.1	Medtr1g086390.1	Medtr7g112580.1	Medtr1g073740.1	Medtr7g084760.1	Medtr1g094130.1	Medtr3g008720.1	Medtr8g081040.1	Medtr8g104655.1	Medtr4g065060.1	Medtr4g087980.1	Medtr5g029100.1	Medtr1g054635.1	Medtr5g041700.1	Medtr3g007770.1	Medtr1g099150.1	Medtr6g005630.1	Medtr7g108875.1
GO:0070887	cellular response to chemical stimulus	0.000839	44	Medtr1g093240.2	Medtr1g094960.1	Medtr2g101500.1	Medtr1g070830.1	Medtr6g069510.1	Medtr7g094190.1	Medtr1g080860.1	MT35v5_contig_10071_1.1	Medtr4g091290.1	Medtr1g051025.1	Medtr2g094570.1	Medtr6g013530.1	Medtr5g067350.1	Medtr7g096090.1	Medtr2g084280.1	Medtr3g106430.1	Medtr4g124900.1	Medtr7g090020.1	Medtr8g006850.1	Medtr4g104750.1	Medtr1g040675.1	Medtr5g054690.1	Medtr2g100780.1	Medtr4g057270.1	Medtr2g043250.1	Medtr4g011880.1	Medtr3g104550.1	Medtr8g103030.1	Medtr7g062540.1	Medtr4g127100.1	Medtr1g076270.1	Medtr3g106420.1	Medtr4g014680.1	Medtr1g028380.1	Medtr3g095100.1	Medtr5g085480.1	Medtr1g070520.1	Medtr8g027805.1	Medtr1g084990.2	Medtr1g093350.1	Medtr1g030890.1	Medtr5g017890.1	Medtr5g085810.1	Medtr2g018690.1
GO:0071310	cellular response to organic substance	0.00052	41	Medtr1g093240.2	Medtr1g094960.1	Medtr2g101500.1	Medtr1g070830.1	Medtr6g069510.1	Medtr7g094190.1	MT35v5_contig_10071_1.1	Medtr4g091290.1	Medtr1g051025.1	Medtr2g094570.1	Medtr6g013530.1	Medtr5g067350.1	Medtr7g096090.1	Medtr2g084280.1	Medtr1g080860.1	Medtr4g124900.1	Medtr7g090020.1	Medtr4g104750.1	Medtr1g040675.1	Medtr5g054690.1	Medtr2g100780.1	Medtr4g057270.1	Medtr2g043250.1	Medtr4g011880.1	Medtr3g104550.1	Medtr8g103030.1	Medtr7g062540.1	Medtr4g127100.1	Medtr1g076270.1	Medtr4g014680.1	Medtr1g028380.1	Medtr3g095100.1	Medtr5g085480.1	Medtr1g070520.1	Medtr8g027805.1	Medtr1g084990.2	Medtr1g093350.1	Medtr1g030890.1	Medtr5g017890.1	Medtr5g085810.1	Medtr2g018690.1
GO:0071365	cellular response to auxin stimulus	0.000322	25	Medtr1g093240.2	Medtr1g094960.1	Medtr2g101500.1	Medtr1g080860.1	Medtr6g069510.1	MT35v5_contig_10071_1.1	Medtr4g091290.1	Medtr5g067350.1	Medtr7g096090.1	Medtr1g070830.1	Medtr4g124900.1	Medtr1g040675.1	Medtr2g100780.1	Medtr4g011880.1	Medtr2g094570.1	Medtr7g062540.1	Medtr4g127100.1	Medtr1g076270.1	Medtr8g103030.1	Medtr2g043250.1	Medtr1g070520.1	Medtr1g084990.2	Medtr1g093350.1	Medtr1g030890.1	Medtr2g018690.1
GO:0071495	cellular response to endogenous stimulus	0.000379	36	Medtr1g093240.2	Medtr1g094960.1	Medtr2g101500.1	Medtr1g070830.1	Medtr6g069510.1	Medtr7g094190.1	MT35v5_contig_10071_1.1	Medtr1g030890.1	Medtr1g051025.1	Medtr6g013530.1	Medtr5g067350.1	Medtr7g096090.1	Medtr2g084280.1	Medtr1g080860.1	Medtr4g124900.1	Medtr7g090020.1	Medtr1g040675.1	Medtr5g054690.1	Medtr2g100780.1	Medtr4g057270.1	Medtr2g043250.1	Medtr4g011880.1	Medtr2g094570.1	Medtr7g062540.1	Medtr4g127100.1	Medtr1g076270.1	Medtr8g103030.1	Medtr1g028380.1	Medtr3g095100.1	Medtr1g070520.1	Medtr8g027805.1	Medtr1g084990.2	Medtr1g093350.1	Medtr4g091290.1	Medtr5g017890.1	Medtr2g018690.1
GO:0071555	cell wall organization	0.0349	55	Medtr4g097670.1	Medtr1g039445.1	Medtr8g098350.1	Medtr8g042910.1	Medtr3g466760.1	Medtr4g088225.2	Medtr7g108875.1	Medtr4g065113.1	Medtr5g033680.1	Medtr1g026020.1	Medtr3g438050.1	Medtr2g103650.1	Medtr2g034950.1	Medtr6g028080.1	Medtr4g120730.1	Medtr2g087980.1	Medtr2g105560.1	Medtr3g435430.1	Medtr1g105495.1	Medtr7g111280.1	Medtr7g108890.1	Medtr3g449590.1	Medtr4g128400.1	Medtr7g079870.1	Medtr4g097640.1	Medtr7g084770.1	Medtr2g087950.1	Medtr7g102260.1	Medtr3g117690.1	Medtr1g086390.1	Medtr7g112580.1	Medtr1g073740.1	Medtr7g084760.1	Medtr1g094130.1	Medtr3g008720.1	Medtr8g081040.1	Medtr8g104655.1	Medtr4g065060.1	Medtr4g087980.1	Medtr5g029100.1	Medtr5g041700.1	Medtr3g007770.1	Medtr1g099150.1	Medtr6g005630.1	Medtr7g050950.1	Medtr0879s0010.1
GO:0072524	pyridine-containing compound metabolic process	0.00508	18	Medtr5g065880.1	Medtr2g096940.1	Medtr7g037440.1	Medtr1g109200.1	Medtr6g007070.1	Medtr1g028330.1	Medtr4g101620.1	Medtr8g099885.1	Medtr7g022440.1	Medtr1g029620.1	Medtr7g103020.1	Medtr2g017520.1	Medtr2g066110.1	Medtr1g025140.1	Medtr2g056190.1	Medtr8g099185.1	Medtr4g094805.1	Medtr3g074040.1
GO:0072593	reactive oxygen species metabolic process	0.000478	28	Medtr1g101830.1	Medtr1g115900.1	Medtr5g074860.1	Medtr2g029850.1	Medtr2g029820.1	Medtr4g132110.2	Medtr2g029800.1	Medtr1g054205.1	Medtr1g077000.1	Medtr4g029180.1	Medtr2g099175.1	Medtr5g083860.1	Medtr3g073180.1	Medtr2g008730.1	Medtr1g009750.1	Medtr7g086820.1	Medtr4g029170.1	Medtr2g029860.1	Medtr5g059820.1	Medtr3g466180.1	Medtr8g076820.1	Medtr2g029910.1	Medtr4g114210.1	Medtr2g088770.1	Medtr5g017860.1	Medtr1g025980.1	Medtr1g038680.1	Medtr4g095450.1
GO:1901698	response to nitrogen compound	0.00465	14	Medtr4g057270.1	Medtr6g088505.1	Medtr2g084280.1	Medtr3g104550.1	Medtr4g104700.1	Medtr6g088565.1	Medtr8g006850.1	Medtr1g061170.3	Medtr4g028960.1	Medtr5g017890.1	Medtr4g104750.1	Medtr6g088545.1	Medtr4g104730.1	Medtr6g088525.1
GO:1905393	plant organ formation	0.0283	6	Medtr4g095320.1	Medtr5g080470.1	Medtr7g096610.1	Medtr5g017980.1	Medtr7g045370.1	Medtr4g095310.1
[truncated: 20 more columns]

## Sheet: Table_S9
Table S9. DEGs entailed with hormone GO terms.
Wild-type
Accession number	GO term	Entries	Gene IDs
GO:0009725	response to hormone	39	Medtr1g093240.2	Medtr4g124750.1	Medtr8g098350.1	Medtr7g104480.1	Medtr6g069510.1	Medtr1g094960.1	Medtr1g080860.1	Medtr7g045370.1	Medtr1g030890.1	Medtr7g107270.1	Medtr6g013530.1	Medtr3g090980.1	Medtr7g096090.1	Medtr2g084280.1	Medtr1g070830.1	Medtr5g097410.1	Medtr4g124900.1	Medtr8g094600.1	Medtr8g094980.1	Medtr5g054690.1	Medtr4g030930.1	Medtr2g056190.1	Medtr1g028380.1	Medtr7g094190.1	Medtr4g011880.1	Medtr3g109160.1	Medtr7g062540.1	Medtr4g127100.1	Medtr5g014370.1	Medtr1g076270.1	Medtr8g067530.1	Medtr2g043250.1	Medtr7g079720.1	Medtr3g095100.1	Medtr1g070520.1	Medtr5g016320.1	Medtr8g022440.1	Medtr1g072160.1	Medtr4g057270.1
GO:0009737	response to abscisic acid	8	Medtr1g028380.1	Medtr7g104480.1	Medtr5g097410.1	Medtr8g094600.1	Medtr1g072160.1	Medtr7g107270.1	Medtr6g013530.1	Medtr3g090980.1
GO:0009733	response to auxin	24	Medtr1g093240.2	Medtr4g124750.1	Medtr1g080860.1	Medtr6g069510.1	Medtr1g094960.1	Medtr7g045370.1	Medtr1g030890.1	Medtr7g096090.1	Medtr1g070830.1	Medtr4g124900.1	Medtr8g094980.1	Medtr4g030930.1	Medtr4g011880.1	Medtr3g109160.1	Medtr7g062540.1	Medtr4g127100.1	Medtr5g014370.1	Medtr1g076270.1	Medtr8g067530.1	Medtr2g043250.1	Medtr7g079720.1	Medtr1g070520.1	Medtr5g016320.1	Medtr8g022440.1
GO:0009741	response to brassinosteroid	1	Medtr3g095100.1
GO:0009735	response to cytokinin	1	Medtr2g056190.1
GO:0009723	response to ethylene	2	Medtr4g057270.1	Medtr2g084280.1
GO:0009739	response to gibberellin	1	Medtr7g104480.1
GO:0009753	response to jasmonic acid	3	Medtr5g054690.1	Medtr7g094190.1	Medtr8g098350.1
GO:1901600	strigolactone metabolic process	1	Medtr7g045370.1
sunn
Accession number	GO term	Entries	Gene IDs
GO:0009725	response to hormone	65	Medtr1g093240.2	Medtr4g124750.1	Medtr7g117495.1	Medtr2g101500.1	Medtr4g124900.1	Medtr8g098350.1	Medtr1g028380.1	Medtr1g009150.1	Medtr6g069510.1	Medtr1g094960.1	Medtr1g080860.1	Medtr7g045370.1	Medtr1g030890.1	Medtr7g010580.1	Medtr7g107270.1	Medtr3g109800.1	Medtr1g051025.1	Medtr2g094570.1	Medtr7g090020.1	Medtr5g067350.1	Medtr3g113310.1	Medtr7g096090.1	Medtr0388s0020.1	Medtr1g070830.1	Medtr4g091290.1	MT35v5_Medtr5g016310.1	Medtr8g094600.1	Medtr5g014370.1	Medtr6g013530.1	Medtr8g076620.1	Medtr2g064650.1	Medtr1g040675.1	Medtr2g043250.1	Medtr5g054690.1	Medtr2g100780.1	Medtr4g057270.1	Medtr4g103330.1	Medtr2g056190.1	Medtr3g106820.1	Medtr7g094190.1	Medtr4g011880.1	Medtr5g013010.1	Medtr8g103030.1	Medtr3g109160.1	Medtr7g062540.1	Medtr4g127100.1	Medtr2g084280.1
GO:0009737	response to abscisic acid	6	Medtr1g028380.1	Medtr8g027805.1	Medtr7g117495.1	Medtr8g094600.1	Medtr7g107270.1	Medtr6g013530.1
GO:0009733	response to auxin	40	Medtr1g094960.1	MT35v5_Medtr5g016310.1	Medtr2g101500.1	Medtr1g076270.1	Medtr1g070830.1	Medtr1g009150.1	Medtr6g069510.1	MT35v5_contig_10071_1.1	Medtr1g030890.1	Medtr5g067350.1	Medtr3g113310.1	Medtr7g096090.1	Medtr0388s0020.1	Medtr1g080860.1	Medtr4g091290.1	Medtr4g124900.1	Medtr1g040675.1	Medtr2g100780.1	Medtr4g011880.1	Medtr2g094570.1	Medtr3g109160.1	Medtr7g062540.1	Medtr4g127100.1	Medtr5g014370.1	Medtr3g109800.1	Medtr8g103030.1	Medtr2g043250.1	Medtr2g044940.1	Medtr1g070520.1	Medtr1g094750.1	Medtr5g016320.1	Medtr8g022440.1	Medtr1g084990.2	Medtr1g093350.1	Medtr7g045370.1	Medtr5g013010.1	Medtr8g026730.1	Medtr2g436880.1	Medtr2g018690.1	Medtr0035s0150.1
GO:0009741	response to brassinosteroid	1	Medtr3g095100.1
GO:0009735	response to cytokinin	6	Medtr3g106820.1	Medtr4g103330.1	Medtr2g056190.1	Medtr6g007887.1	Medtr2g064650.1	Medtr5g013010.1
GO:0009723	response to ethylene	2	Medtr4g057270.1	Medtr2g084280.1
GO:0009739	response to gibberellin	4	Medtr5g021130.1	Medtr8g076620.1	Medtr2g018175.1	Medtr7g010580.1
GO:0009753	response to jasmonic acid	5	Medtr1g051025.1	Medtr5g054690.1	Medtr7g094190.1	Medtr8g098350.1	Medtr7g090020.1
GO:1901600	strigolactone metabolic process	1	Medtr7g045370.1
[truncated: 18 more columns]

## Sheet: Table_S10
Table S10. Transcriptional changes in strigolactone perception and signaling genes, and strigolactone biosynthesis and transport.
Gene list is derived from Müller et al.,2019. Individual comparisons were performed between roots colonized by arbuscular mycorrhizal fungi (AMF) or not (NM).
MtCLE53 overexpression (MtCLE53ox) were performed in wild-type (A17) and GUS overexpression (GUSox) was used as transformation control.
Significant differences (adjusted p-value < 0.05) between comparisons are marked with dark grey.
			This study									Müller et al., 2019
	Gene list		Wild-type (AMF/NM)		sunn (AMF/NM)		AMF (wild-type/sunn)		NM (wild-type/sunn)			MtCLE53ox_NM/GUSox_NM		MtCLE53ox_AMF/GUSox_AMF		GUSox_AMF/GUSox_NM		MtCLE53ox_AMF/MtCLE53ox_NM
	Transcript ID	Name	Fold-change	Adj. P-value	Fold-change	Adj. P-value	Fold-change	Adj. P-value	Fold-change	Adj. P-value	Name	Fold-change	Adj. P-value	Fold-change	Adj. P-value	Fold-change	Adj. P-value	Fold-change	Adj. P-value
Perception and signalling	Medtr7g095920.1	D27L	1.31821	0.874802	0.982083	0.990089	1.16076	0.911578	0.868064	0.991397	D27L	1.13493	NA	1.04113	NA	0.475526	0.19785	0.434434	0.224786
	Medtr5g016150.1	D14La	0.915938	0.93058	1.2203	0.675124	1.12433	0.866253	1.50069	0.210959	D14La	1.10043	0.91352	1.57997	8.9716e-06	0.69128	0.0051499	0.988686	0.944911
	Medtr3g070850.1	D53c	0.99601	0.998302	1.02107	0.941516	1.30713	0.21213	1.34598	0.153518	D53c	1.41604	0.300975	2.07306	1.67053e-08	1.28375	0.195425	1.86899	1.50959e-06
	Medtr4g080020.1	MAX2a	1.10416	0.784186	1.11994	0.382032	0.928243	0.787424	0.945733	0.974748	MAX2a	1.16102	0.752099	1.19503	0.045281	0.780381	0.0186724	0.800275	0.0611209
	Medtr1g018320.1	D14	1.5277	0.0604605	0.890511	0.616301	1.51821	0.0486304	0.88661	0.934239	D14	1.18185	0.735727	1.37271	0.0467412	0.813822	0.241731	0.941615	0.748624
	Medtr3g464150.1	D53b	1.09338	0.915711	0.894028	0.505077	1.30609	0.253289	1.07354	0.983617	D53b	1.25915	0.0550396	1.97387	4.60879e-11	0.474946	3.14503e-19	0.740183	0.00532225
	Medtr2g021030.1	MAX2b	1.00711	0.992402	1.00713	0.969235	0.986073	0.952066	0.989706	0.995081	MAX2b	0.924875	0.71424	1.07476	0.520906	0.927315	0.410768	1.07218	0.423828
	Medtr5g071060.1	D53a	0.95171	0.896732	1.10144	0.419462	0.81296	0.113034	0.943685	0.949952	D53a	0.99272	0.993227	1.09175	0.314837	0.797065	0.0139194	0.872868	0.114665
	Medtr4g095310.1	D14Lb	0.761563	0.267591	0.643563	5.27148e-07	1.04909	0.92001	0.887727	0.518333	D14Lb	0.961168	0.969787	1.19184	0.0034849	0.831321	0.0321788	1.02484	0.827989
Biosynthesis and transport	Medtr3g110195.1	CCD8b	1.32834	0.0790146	1.31035	0.0100691	0.958813	0.886216	0.949373	0.982325	CCD8b	0.627147	4.69109e-07	1.03201	0.923192	0.516945	1.00469e-08	0.847254	0.434951
	Medtr3g104560.1	MAX1a	1.62084	7.93082e-05	1.51959	6.66717e-09	0.908642	0.739093	0.855247	0.256646	MAX1a	0.64278	5.18386e-07	0.734625	0.00131009	1.23075	0.0140277	1.3991	0.000769115
	Medtr7g045370.1	CCD7	1.70581	0.000233674	1.73089	9.60282e-09	1.00695	0.987341	1.02617	0.991397	CCD7	0.625404	0.000531177	1.31892	0.178779	0.559662	3.53481e-05	1.17375	0.423712
	Medtr1g471050.1	D27	4.06258	7.25535e-37	3.62744	1.53782e-63	1.07589	0.820725	0.964479	0.989625	D27	0.280618	3.90607e-12	0.424059	4.51397e-11	3.16002	5.57522e-17	4.74327	1.91677e-25
	Medtr3g109610.1	CCD8-1	2.05038	4.45726e-12	2.30411	2.3488e-45	0.959266	0.875078	1.08164	0.918877	CCD8-1	0.545526	2.46786e-07	1.33584	0.222909	0.576683	0.00131252	1.40443	0.0406949
	Medtr3g107870.1	PDR1a	1.78117	0.0154433	3.12776	6.65277e-65	0.78244	0.495849	1.38063	0.0685192	PDR1a	0.5637	1.21239e-08	1.52588	0.0225667	0.135624	9.42923e-44	0.365184	3.49494e-22
	Medtr7g063800.1	CCD8-2	2.58461	1.09182e-14	3.07309	1.07044e-41	0.817045	0.315242	0.975307	0.991397	CCD8-2	0.366834	0.0665976	0.56259	0.0466828	0.416065	6.03019e-05	0.632955	0.212052
	Medtr1g011650.1	PDR1c	0.82091	0.63024	1.05188	0.788535	0.87206	0.727429	1.12243	0.863331	PDR1c	0.73816	0.626796	1.06838	0.790144	1.21976	0.410774	1.75706	0.000390757
	Medtr1g015860.1	MAX1b	1.20458	0.86009	1.54376	0.103268	1.42561	0.464237	1.83422	0.168212	MAX1b	0.768464	0.807625	1.02057	0.95146	1.12701	0.671878	1.49219	0.0712154
	Medtr1g011640.1	PDR1b	0.954544	0.948541	1.22401	0.240176	0.827816	0.555128	1.06457	0.936051	PDR1b	0.757692	0.277184	0.914124	0.598197	7.95601	4.57812e-81	9.55941	1.4369e-106

[truncated: 2 more sheets: Table_S11, Sheet1]
